# Supplementary material for: {6,6′-Dieth­oxy-2,2′-[2,2-dimethyl­propane-1,3-diylbis(nitrilo­methyl­idyne)]diphenolato}nickel(II) monohydrate
Source: Acta Crystallogr Sect E Struct Rep Online. 2009 Mar 14;65(Pt 4):m403–4. doi: 10.1107/S1600536809008721 (PMC2968910; doi:10.1107/S1600536809008721)
Supplement: Supplementary file 1 [file e-65-0m403-sup1.cif]

##############################################################################
###                                                                        ###
###        Electronic paper (Acta Crystallographica Section E)             ###
###                                                                        ###
##############################################################################
#                                                                            #
# This CIF contains the data in a paper accepted for publication in Acta     #
# Crystallographica Section E. It conforms to the requirements of Notes      #
# for Authors for Section E, and has been peer reviewed under the auspices   #
# of the IUCr Commission on Journals.                                        #
#                                                                            #
# Full details of the Crystallographic Information File format               #
# are given in the paper "The Crystallographic Information File (CIF):       #
# a New Standard Archive File for Crystallography" by S. R. Hall, F. H.      #
# Allen and I. D. Brown [Acta Cryst. (1991), A47, 655-685].                  #
#                                                                            #
# The current version of the core CIF dictionary is obtainable from          #
# ftp://ftp.iucr.org/pub/cif_core.dic. The current version number is 2.4.    #
#                                                                            #
# Software is freely available for graphical display of the structure(s) in  #
# this CIF.  For information consult the CIF home page http://www.iucr.org/  #
# cif/home.html                                                              #
#                                                                            #
# This file may be used for bona fide research purposes within the           #
# scientific community so long as proper attribution is given to the journal # 
# article from which it was obtained.                                        #
#                                                                            #
##############################################################################
                                             
data_global
_audit_creation_method     'form.cif (version 2.0)'
_journal_data_validation_number     ?
_journal_date_recd_electronic     2009-03-08
_journal_date_accepted     2009-03-10
_journal_name_full     'Acta Crystallographica, Section E'
_journal_year     2009
_journal_volume     65
_journal_issue      4
_journal_page_first     m403
_journal_page_last     m404
_journal_paper_category     QM
_journal_coeditor_code     AT2741
_publ_contact_author_name     'Prof. Fun, Hoong-Kun'
_publ_contact_author_address
;
      X-ray Crystallography Unit
      School of Physics
      Universiti Sains Malaysia
      11800 USM, Penang
      MALAYSIA
;
_publ_contact_author_email     'hkfun@usm.my'
_publ_contact_author_fax     '6 04 6579150'
_publ_contact_author_phone     '6 04 6533652'
_publ_section_title
;\
{6,6'-Diethoxy-2,2'-[2,2-dimethylpropane-1,3-diylbis(nitrilomethylidyne)]\
diphenolato}nickel(II) monohydrate
;
loop_
    _publ_author_name
    _publ_author_footnote
    _publ_author_address
    'Kargar, Hadi' ?
;     Department of Chemistry,
      School of Science,
      Payame Noor University (PNU),
      Ardakan, Yazd,
      Iran
;
    'Jamshidvand, Arezoo' ?
;     Department of Chemistry,
      School of Science,
      Payame Noor University (PNU),
      Ardakan, Yazd,
      Iran
;
    'Fun, Hoong-Kun' ?
;     X-ray Crystallography Unit
      School of Physics
      Universiti Sains Malaysia
      11800 USM, Penang
      Malaysia
;
    'Kia, Reza'
;
Additional correspondance author, e-mail: zsrkk@yahoo.com.
;
;     X-ray Crystallography Unit
      School of Physics
      Universiti Sains Malaysia
      11800 USM, Penang
      Malaysia
;
data_I
_audit_creation_method     SHELXL-97
_chemical_name_systematic
;
{6,6'-Diethoxy-2,2'-[2,2-dimethylpropane-1,3-
diylbis(nitrilomethylidyne)]diphenolato}nickel(II) monohydrate
;
_chemical_name_common
;
;
_chemical_formula_moiety     'C23 H28 N2 Ni O4, H2 O'
_chemical_formula_sum     'C23 H30 N2 Ni O5'
_chemical_formula_iupac     '[Ni (C23 H28 N2 O4)], H2 O'
_chemical_formula_weight     473.20
_chemical_melting_point     ?
_symmetry_cell_setting     'triclinic'
_symmetry_space_group_name_H-M     'P -1'
_symmetry_space_group_name_Hall     '-P 1'
loop_
    _symmetry_equiv_pos_as_xyz
    'x, y, z'
    '-x, -y, -z'
_cell_length_a     9.37970(10)
_cell_length_b     10.75700(10)
_cell_length_c     12.80020(10)
_cell_angle_alpha     65.8110(10)
_cell_angle_beta     68.87
_cell_angle_gamma     78.3360(10)
_cell_volume     1096.641(18)
_cell_formula_units_Z     2
_cell_measurement_reflns_used     9961
_cell_measurement_theta_min     2.21
_cell_measurement_theta_max     39.79
_cell_measurement_temperature     100
_exptl_crystal_description     'block'
_exptl_crystal_colour     'green'
_exptl_crystal_size_max     0.36
_exptl_crystal_size_mid     0.19
_exptl_crystal_size_min     0.14
_exptl_crystal_density_diffrn     1.433
_exptl_crystal_density_meas     ?
_exptl_crystal_density_method     'not measured'
_exptl_crystal_F_000     500
_exptl_absorpt_coefficient_mu     0.922
_exptl_absorpt_correction_type     'multi-scan'
_exptl_absorpt_process_details     '(<i>SADABS</i>; Bruker, 2005)'
_exptl_absorpt_correction_T_min     0.7326
_exptl_absorpt_correction_T_max     0.8787
_exptl_special_details
;
The crystal was placed in the cold stream of an Oxford Cyrosystems
Cobra open-flow nitrogen cryostat (Cosier & Glazer, 1986) operating
at 100.0(1)K.
;
_diffrn_ambient_temperature     100
_diffrn_radiation_type     MoK\a
_diffrn_radiation_wavelength     0.71073
_diffrn_measurement_device_type
;
Bruker SMART APEXII CCD area-detector
;
_diffrn_measurement_method     '\f and \w'
_diffrn_detector_area_resol_mean     ?
_diffrn_reflns_number     29688
_diffrn_reflns_av_R_equivalents     0.0229
_diffrn_reflns_av_sigmaI/netI     0.0240
_diffrn_reflns_theta_min     1.83
_diffrn_reflns_theta_max     34.50
_diffrn_reflns_theta_full     34.50
_diffrn_measured_fraction_theta_max     0.990
_diffrn_measured_fraction_theta_full     0.990
_diffrn_reflns_limit_h_min     -14
_diffrn_reflns_limit_h_max     14
_diffrn_reflns_limit_k_min     -17
_diffrn_reflns_limit_k_max     16
_diffrn_reflns_limit_l_min     -20
_diffrn_reflns_limit_l_max     20
_diffrn_standards_number     0
_diffrn_standards_interval_count     .
_diffrn_standards_interval_time     .
_diffrn_standards_decay_%     ?
_refine_special_details
;
 Refinement of F^2^ against ALL reflections.  The weighted R-factor wR and
 goodness of fit S are based on F^2^, conventional R-factors R are based
 on F, with F set to zero for negative F^2^. The threshold expression of
 F^2^ > 2sigma(F^2^) is used only for calculating R-factors(gt) etc. and is
 not relevant to the choice of reflections for refinement.  R-factors based
 on F^2^ are statistically about twice as large as those based on F, and R-
 factors based on ALL data will be even larger.
;
_reflns_number_total     9211
_reflns_number_gt     8270
_reflns_threshold_expression     I>2\s(I)
_refine_ls_structure_factor_coef     Fsqd
_refine_ls_matrix_type     full
_refine_ls_R_factor_all     0.0315
_refine_ls_R_factor_gt     0.0271
_refine_ls_wR_factor_gt     0.0700
_refine_ls_wR_factor_ref     0.0728
_refine_ls_goodness_of_fit_ref     1.043
_refine_ls_restrained_S_all     1.043
_refine_ls_number_reflns     9211
_refine_ls_number_parameters     290
_refine_ls_number_restraints     0
_refine_ls_hydrogen_treatment     mixed
_refine_ls_weighting_scheme     calc
_refine_ls_weighting_details
         'calc w=1/[\s^2^(Fo^2^)+(0.0345P)^2^+0.3434P] where P=(Fo^2^+2Fc^2^)/3'
_atom_sites_solution_hydrogens     geom
_atom_sites_solution_primary     direct
_atom_sites_solution_secondary     difmap
_refine_ls_shift/su_max     0.002
_refine_ls_shift/su_mean     0.000
_refine_diff_density_max     0.511
_refine_diff_density_min     -0.542
_refine_ls_extinction_method     none
_refine_ls_extinction_coef     ?
loop_
    _atom_type_symbol
    _atom_type_description
    _atom_type_scat_dispersion_real
    _atom_type_scat_dispersion_imag
    _atom_type_scat_source
    'C' 'C' 0.0033 0.0016
                         'International Tables Vol C Tables 4.2.6.8 and 6.1.1.4'
    'H' 'H' 0.0000 0.0000
                         'International Tables Vol C Tables 4.2.6.8 and 6.1.1.4'
    'N' 'N' 0.0061 0.0033
                         'International Tables Vol C Tables 4.2.6.8 and 6.1.1.4'
    'O' 'O' 0.0106 0.0060
                         'International Tables Vol C Tables 4.2.6.8 and 6.1.1.4'
    'Ni' 'Ni' 0.3393 1.1124
                         'International Tables Vol C Tables 4.2.6.8 and 6.1.1.4'
_computing_data_collection     'APEX2 (Bruker, 2005)'
_computing_cell_refinement     'SAINT (Bruker, 2005)'
_computing_data_reduction     'SAINT (Bruker, 2005)'
_computing_structure_solution     'SHELXTL (Sheldrick, 2008)'
_computing_structure_refinement     'SHELXTL (Sheldrick, 2008)'
_computing_molecular_graphics     'SHELXTL (Sheldrick, 2008)'
_computing_publication_material
;
SHELXTL (Sheldrick, 2008) and PLATON (Spek, 2009)
;
loop_
    _atom_site_type_symbol
    _atom_site_label
    _atom_site_fract_x
    _atom_site_fract_y
    _atom_site_fract_z
    _atom_site_U_iso_or_equiv
    _atom_site_adp_type
    _atom_site_calc_flag
    _atom_site_refinement_flags
    _atom_site_occupancy
    _atom_site_disorder_assembly
    _atom_site_disorder_group
    Ni Ni1 0.226401(12) -0.053714(11) 0.977253(10) 0.01153(3) Uani d . 1 . .
    O O1 0.23133(8) -0.03160(7) 0.82469(6) 0.01499(11) Uani d . 1 . .
    O O2 0.29583(8) 0.12152(7) 0.90220(6) 0.01433(11) Uani d . 1 . .
    O O3 0.28411(8) 0.03631(7) 0.59447(6) 0.01764(12) Uani d . 1 . .
    O O4 0.30413(8) 0.38398(7) 0.78316(6) 0.01683(12) Uani d . 1 . .
    N N1 0.10045(8) -0.20138(8) 1.05666(7) 0.01348(12) Uani d . 1 . .
    N N2 0.28140(8) -0.09129(8) 1.11477(7) 0.01317(12) Uani d . 1 . .
    C C1 0.17327(10) -0.10785(9) 0.79462(8) 0.01354(14) Uani d . 1 . .
    C C2 0.19469(10) -0.07175(9) 0.66932(8) 0.01518(14) Uani d . 1 . .
    C C3 0.12695(11) -0.14175(10) 0.63155(9) 0.01851(16) Uani d . 1 . .
    H H3A 0.1417 -0.1157 0.5481 0.022 Uiso calc R 1 . .
    C C4 0.03610(12) -0.25156(11) 0.71655(10) 0.02041(17) Uani d . 1 . .
    H H4A -0.0122 -0.2979 0.6905 0.024 Uiso calc R 1 . .
    C C5 0.01751(11) -0.29140(10) 0.83686(9) 0.01839(16) Uani d . 1 . .
    H H5A -0.0420 -0.3666 0.8936 0.022 Uiso calc R 1 . .
    C C6 0.08636(10) -0.22137(9) 0.87752(8) 0.01478(14) Uani d . 1 . .
    C C7 0.05068(10) -0.25756(9) 1.00486(8) 0.01497(14) Uani d . 1 . .
    H H7A -0.0157 -0.3295 1.0562 0.018 Uiso calc R 1 . .
    C C8 0.02317(10) -0.23401(9) 1.18710(8) 0.01525(15) Uani d . 1 . .
    H H8A -0.0543 -0.3007 1.2157 0.018 Uiso calc R 1 . .
    H H8B -0.0316 -0.1499 1.1996 0.018 Uiso calc R 1 . .
    C C9 0.13208(10) -0.29300(9) 1.26399(8) 0.01469(14) Uani d . 1 . .
    C C10 0.29062(10) -0.23683(9) 1.19059(8) 0.01490(14) Uani d . 1 . .
    H H10A 0.3476 -0.2494 1.2463 0.018 Uiso calc R 1 . .
    H H10B 0.3484 -0.2895 1.1387 0.018 Uiso calc R 1 . .
    C C11 0.33388(10) -0.00677(9) 1.13864(8) 0.01485(14) Uani d . 1 . .
    H H11A 0.3686 -0.0425 1.2072 0.018 Uiso calc R 1 . .
    C C12 0.34334(10) 0.13722(9) 1.06889(8) 0.01425(14) Uani d . 1 . .
    C C13 0.38100(12) 0.22038(10) 1.11540(9) 0.01869(16) Uani d . 1 . .
    H H13A 0.4020 0.1802 1.1901 0.022 Uiso calc R 1 . .
    C C14 0.38748(12) 0.35894(10) 1.05349(9) 0.01931(17) Uani d . 1 . .
    H H14A 0.4100 0.4146 1.0864 0.023 Uiso calc R 1 . .
    C C15 0.36063(11) 0.41821(10) 0.94107(9) 0.01667(15) Uani d . 1 . .
    H H15A 0.3634 0.5142 0.8989 0.020 Uiso calc R 1 . .
    C C16 0.33023(10) 0.33740(9) 0.89181(8) 0.01361(14) Uani d . 1 . .
    C C17 0.32095(9) 0.19304(9) 0.95500(8) 0.01256(13) Uani d . 1 . .
    C C18 0.06211(12) -0.25176(11) 1.37441(9) 0.02151(18) Uani d . 1 . .
    H H18A 0.0491 -0.1520 1.3479 0.032 Uiso calc R 1 . .
    H H18B 0.1303 -0.2864 1.4244 0.032 Uiso calc R 1 . .
    H H18C -0.0378 -0.2906 1.4215 0.032 Uiso calc R 1 . .
    C C19 0.15271(12) -0.44884(10) 1.30393(11) 0.02356(19) Uani d . 1 . .
    H H19A 0.2224 -0.4841 1.3527 0.035 Uiso calc R 1 . .
    H H19B 0.1958 -0.4741 1.2328 0.035 Uiso calc R 1 . .
    H H19C 0.0532 -0.4880 1.3519 0.035 Uiso calc R 1 . .
    C C20 0.29788(12) 0.09025(10) 0.46874(8) 0.01952(17) Uani d . 1 . .
    H H20A 0.1955 0.1167 0.4575 0.023 Uiso calc R 1 . .
    H H20B 0.3498 0.0213 0.4322 0.023 Uiso calc R 1 . .
    C C21 0.39176(14) 0.21404(11) 0.41110(9) 0.02295(19) Uani d . 1 . .
    H H21A 0.3962 0.2597 0.3263 0.034 Uiso calc R 1 . .
    H H21B 0.4957 0.1851 0.4164 0.034 Uiso calc R 1 . .
    H H21C 0.3440 0.2774 0.4533 0.034 Uiso calc R 1 . .
    C C22 0.35841(11) 0.51438(9) 0.69639(9) 0.01766(16) Uani d . 1 . .
    H H22A 0.4706 0.5140 0.6771 0.021 Uiso calc R 1 . .
    H H22B 0.3085 0.5873 0.7284 0.021 Uiso calc R 1 . .
    C C23 0.31822(12) 0.53790(11) 0.58548(9) 0.02132(18) Uani d . 1 . .
    H H23A 0.3592 0.6233 0.5216 0.032 Uiso calc R 1 . .
    H H23B 0.2066 0.5439 0.6047 0.032 Uiso calc R 1 . .
    H H23C 0.3627 0.4618 0.5580 0.032 Uiso calc R 1 . .
    O O1W 0.47217(9) 0.17324(9) 0.65560(7) 0.02297(15) Uani d . 1 . .
    H H2W1 0.422(2) 0.1245(18) 0.6513(16) 0.037(5) Uiso d . 1 . .
    H H1W1 0.419(2) 0.187(2) 0.7124(19) 0.051(6) Uiso d . 1 . .
loop_
    _atom_site_aniso_label
    _atom_site_aniso_U_11
    _atom_site_aniso_U_22
    _atom_site_aniso_U_33
    _atom_site_aniso_U_12
    _atom_site_aniso_U_13
    _atom_site_aniso_U_23
    Ni1 0.01281(5) 0.01131(5) 0.01095(5) -0.00182(3) -0.00487(4) -0.00308(4)
    O1 0.0199(3) 0.0142(3) 0.0134(3) -0.0042(2) -0.0070(2) -0.0047(2)
    O2 0.0197(3) 0.0125(3) 0.0130(3) -0.0036(2) -0.0068(2) -0.0040(2)
    O3 0.0247(3) 0.0172(3) 0.0125(3) -0.0044(2) -0.0076(2) -0.0040(2)
    O4 0.0215(3) 0.0138(3) 0.0151(3) -0.0060(2) -0.0086(2) -0.0004(2)
    N1 0.0123(3) 0.0136(3) 0.0136(3) -0.0012(2) -0.0045(2) -0.0036(2)
    N2 0.0133(3) 0.0135(3) 0.0122(3) -0.0014(2) -0.0051(2) -0.0031(2)
    C1 0.0141(3) 0.0130(3) 0.0159(4) 0.0007(3) -0.0066(3) -0.0067(3)
    C2 0.0171(4) 0.0149(4) 0.0162(4) 0.0001(3) -0.0071(3) -0.0071(3)
    C3 0.0209(4) 0.0207(4) 0.0199(4) -0.0005(3) -0.0089(3) -0.0114(3)
    C4 0.0200(4) 0.0232(4) 0.0258(5) -0.0024(3) -0.0084(3) -0.0148(4)
    C5 0.0160(4) 0.0195(4) 0.0229(4) -0.0038(3) -0.0045(3) -0.0110(3)
    C6 0.0133(3) 0.0153(4) 0.0174(4) -0.0015(3) -0.0045(3) -0.0076(3)
    C7 0.0125(3) 0.0146(4) 0.0174(4) -0.0020(3) -0.0043(3) -0.0052(3)
    C8 0.0115(3) 0.0181(4) 0.0134(3) -0.0008(3) -0.0033(3) -0.0037(3)
    C9 0.0132(3) 0.0137(3) 0.0136(3) -0.0005(3) -0.0043(3) -0.0017(3)
    C10 0.0132(3) 0.0140(3) 0.0154(4) 0.0001(3) -0.0061(3) -0.0025(3)
    C11 0.0152(3) 0.0172(4) 0.0125(3) -0.0024(3) -0.0055(3) -0.0041(3)
    C12 0.0155(3) 0.0164(4) 0.0124(3) -0.0036(3) -0.0049(3) -0.0052(3)
    C13 0.0228(4) 0.0221(4) 0.0152(4) -0.0062(3) -0.0070(3) -0.0076(3)
    C14 0.0222(4) 0.0212(4) 0.0189(4) -0.0068(3) -0.0057(3) -0.0096(3)
    C15 0.0167(4) 0.0163(4) 0.0183(4) -0.0042(3) -0.0044(3) -0.0072(3)
    C16 0.0126(3) 0.0145(3) 0.0140(3) -0.0025(3) -0.0043(3) -0.0047(3)
    C17 0.0117(3) 0.0138(3) 0.0130(3) -0.0021(2) -0.0039(3) -0.0052(3)
    C18 0.0204(4) 0.0266(5) 0.0143(4) 0.0003(3) -0.0051(3) -0.0056(3)
    C19 0.0205(4) 0.0134(4) 0.0302(5) -0.0011(3) -0.0082(4) -0.0014(4)
    C20 0.0286(5) 0.0188(4) 0.0137(4) -0.0003(3) -0.0089(3) -0.0069(3)
    C21 0.0347(5) 0.0193(4) 0.0141(4) -0.0035(4) -0.0074(4) -0.0048(3)
    C22 0.0174(4) 0.0138(4) 0.0185(4) -0.0039(3) -0.0065(3) -0.0006(3)
    C23 0.0216(4) 0.0201(4) 0.0175(4) -0.0021(3) -0.0070(3) -0.0013(3)
    O1W 0.0231(3) 0.0296(4) 0.0172(3) -0.0094(3) -0.0036(3) -0.0084(3)
_geom_special_details
;
 All esds (except the esd in the dihedral angle between two l.s. planes)
 are estimated using the full covariance matrix.  The cell esds are taken
 into account individually in the estimation of esds in distances, angles
 and torsion angles; correlations between esds in cell parameters are only
 used when they are defined by crystal symmetry.  An approximate (isotropic)
 treatment of cell esds is used for estimating esds involving l.s. planes.
;
loop_
    _geom_bond_atom_site_label_1
    _geom_bond_atom_site_label_2
    _geom_bond_site_symmetry_2
    _geom_bond_distance
    _geom_bond_publ_flag
    Ni1 O1 . 1.8523(6) y
    Ni1 O2 . 1.8605(6) y
    Ni1 N2 . 1.8748(7) y
    Ni1 N1 . 1.8766(8) y
    O1 C1 . 1.3068(10) ?
    O2 C17 . 1.3109(10) ?
    O3 C2 . 1.3692(11) ?
    O3 C20 . 1.4349(11) ?
    O4 C16 . 1.3675(11) ?
    O4 C22 . 1.4370(11) ?
    N1 C7 . 1.2994(11) ?
    N1 C8 . 1.4786(12) ?
    N2 C11 . 1.2960(11) ?
    N2 C10 . 1.4700(11) ?
    C1 C6 . 1.4137(12) ?
    C1 C2 . 1.4327(12) ?
    C2 C3 . 1.3848(12) ?
    C3 C4 . 1.4109(15) ?
    C3 H3A . 0.9500 ?
    C4 C5 . 1.3716(14) ?
    C4 H4A . 0.9500 ?
    C5 C6 . 1.4197(13) ?
    C5 H5A . 0.9500 ?
    C6 C7 . 1.4352(13) ?
    C7 H7A . 0.9500 ?
    C8 C9 . 1.5382(12) ?
    C8 H8A . 0.9900 ?
    C8 H8B . 0.9900 ?
    C9 C19 . 1.5320(13) ?
    C9 C10 . 1.5330(12) ?
    C9 C18 . 1.5337(14) ?
    C10 H10A . 0.9900 ?
    C10 H10B . 0.9900 ?
    C11 C12 . 1.4385(12) ?
    C11 H11A . 0.9500 ?
    C12 C17 . 1.4079(12) ?
    C12 C13 . 1.4127(12) ?
    C13 C14 . 1.3738(14) ?
    C13 H13A . 0.9500 ?
    C14 C15 . 1.4089(14) ?
    C14 H14A . 0.9500 ?
    C15 C16 . 1.3833(12) ?
    C15 H15A . 0.9500 ?
    C16 C17 . 1.4310(12) ?
    C18 H18A . 0.9800 ?
    C18 H18B . 0.9800 ?
    C18 H18C . 0.9800 ?
    C19 H19A . 0.9800 ?
    C19 H19B . 0.9800 ?
    C19 H19C . 0.9800 ?
    C20 C21 . 1.5144(15) ?
    C20 H20A . 0.9900 ?
    C20 H20B . 0.9900 ?
    C21 H21A . 0.9800 ?
    C21 H21B . 0.9800 ?
    C21 H21C . 0.9800 ?
    C22 C23 . 1.5081(14) ?
    C22 H22A . 0.9900 ?
    C22 H22B . 0.9900 ?
    C23 H23A . 0.9800 ?
    C23 H23B . 0.9800 ?
    C23 H23C . 0.9800 ?
    O1W H2W1 . 0.798(19) ?
    O1W H1W1 . 0.77(2) ?
loop_
    _geom_angle_atom_site_label_1
    _geom_angle_atom_site_label_2
    _geom_angle_atom_site_label_3
    _geom_angle_site_symmetry_1
    _geom_angle_site_symmetry_3
    _geom_angle
    _geom_angle_publ_flag
    O1 Ni1 O2 . . 84.55(3) ?
    O1 Ni1 N2 . . 163.37(3) ?
    O2 Ni1 N2 . . 93.63(3) ?
    O1 Ni1 N1 . . 94.46(3) ?
    O2 Ni1 N1 . . 163.13(3) ?
    N2 Ni1 N1 . . 91.99(3) ?
    C1 O1 Ni1 . . 128.09(6) ?
    C17 O2 Ni1 . . 126.23(6) ?
    C2 O3 C20 . . 118.18(7) ?
    C16 O4 C22 . . 117.93(7) ?
    C7 N1 C8 . . 116.61(7) ?
    C7 N1 Ni1 . . 125.70(6) ?
    C8 N1 Ni1 . . 116.04(6) ?
    C11 N2 C10 . . 117.40(7) ?
    C11 N2 Ni1 . . 126.74(6) ?
    C10 N2 Ni1 . . 114.92(6) ?
    O1 C1 C6 . . 124.54(8) ?
    O1 C1 C2 . . 117.97(8) ?
    C6 C1 C2 . . 117.46(8) ?
    O3 C2 C3 . . 124.85(8) ?
    O3 C2 C1 . . 114.03(8) ?
    C3 C2 C1 . . 121.11(9) ?
    C2 C3 C4 . . 120.24(9) ?
    C2 C3 H3A . . 119.9 ?
    C4 C3 H3A . . 119.9 ?
    C5 C4 C3 . . 120.01(9) ?
    C5 C4 H4A . . 120.0 ?
    C3 C4 H4A . . 120.0 ?
    C4 C5 C6 . . 120.67(9) ?
    C4 C5 H5A . . 119.7 ?
    C6 C5 H5A . . 119.7 ?
    C1 C6 C5 . . 120.43(8) ?
    C1 C6 C7 . . 120.59(8) ?
    C5 C6 C7 . . 118.55(8) ?
    N1 C7 C6 . . 126.29(8) ?
    N1 C7 H7A . . 116.9 ?
    C6 C7 H7A . . 116.9 ?
    N1 C8 C9 . . 114.08(7) ?
    N1 C8 H8A . . 108.7 ?
    C9 C8 H8A . . 108.7 ?
    N1 C8 H8B . . 108.7 ?
    C9 C8 H8B . . 108.7 ?
    H8A C8 H8B . . 107.6 ?
    C19 C9 C10 . . 107.48(7) ?
    C19 C9 C18 . . 110.13(8) ?
    C10 C9 C18 . . 110.50(8) ?
    C19 C9 C8 . . 110.92(8) ?
    C10 C9 C8 . . 110.21(7) ?
    C18 C9 C8 . . 107.62(7) ?
    N2 C10 C9 . . 112.31(7) ?
    N2 C10 H10A . . 109.1 ?
    C9 C10 H10A . . 109.1 ?
    N2 C10 H10B . . 109.1 ?
    C9 C10 H10B . . 109.1 ?
    H10A C10 H10B . . 107.9 ?
    N2 C11 C12 . . 124.73(8) ?
    N2 C11 H11A . . 117.6 ?
    C12 C11 H11A . . 117.6 ?
    C17 C12 C13 . . 120.81(8) ?
    C17 C12 C11 . . 120.71(8) ?
    C13 C12 C11 . . 118.45(8) ?
    C14 C13 C12 . . 120.52(8) ?
    C14 C13 H13A . . 119.7 ?
    C12 C13 H13A . . 119.7 ?
    C13 C14 C15 . . 119.80(8) ?
    C13 C14 H14A . . 120.1 ?
    C15 C14 H14A . . 120.1 ?
    C16 C15 C14 . . 120.37(9) ?
    C16 C15 H15A . . 119.8 ?
    C14 C15 H15A . . 119.8 ?
    O4 C16 C15 . . 125.18(8) ?
    O4 C16 C17 . . 113.82(7) ?
    C15 C16 C17 . . 120.99(8) ?
    O2 C17 C12 . . 124.49(8) ?
    O2 C17 C16 . . 118.10(7) ?
    C12 C17 C16 . . 117.39(8) ?
    C9 C18 H18A . . 109.5 ?
    C9 C18 H18B . . 109.5 ?
    H18A C18 H18B . . 109.5 ?
    C9 C18 H18C . . 109.5 ?
    H18A C18 H18C . . 109.5 ?
    H18B C18 H18C . . 109.5 ?
    C9 C19 H19A . . 109.5 ?
    C9 C19 H19B . . 109.5 ?
    H19A C19 H19B . . 109.5 ?
    C9 C19 H19C . . 109.5 ?
    H19A C19 H19C . . 109.5 ?
    H19B C19 H19C . . 109.5 ?
    O3 C20 C21 . . 106.38(8) ?
    O3 C20 H20A . . 110.5 ?
    C21 C20 H20A . . 110.5 ?
    O3 C20 H20B . . 110.5 ?
    C21 C20 H20B . . 110.5 ?
    H20A C20 H20B . . 108.6 ?
    C20 C21 H21A . . 109.5 ?
    C20 C21 H21B . . 109.5 ?
    H21A C21 H21B . . 109.5 ?
    C20 C21 H21C . . 109.5 ?
    H21A C21 H21C . . 109.5 ?
    H21B C21 H21C . . 109.5 ?
    O4 C22 C23 . . 106.57(8) ?
    O4 C22 H22A . . 110.4 ?
    C23 C22 H22A . . 110.4 ?
    O4 C22 H22B . . 110.4 ?
    C23 C22 H22B . . 110.4 ?
    H22A C22 H22B . . 108.6 ?
    C22 C23 H23A . . 109.5 ?
    C22 C23 H23B . . 109.5 ?
    H23A C23 H23B . . 109.5 ?
    C22 C23 H23C . . 109.5 ?
    H23A C23 H23C . . 109.5 ?
    H23B C23 H23C . . 109.5 ?
    H2W1 O1W H1W1 . . 100.8(18) ?
loop_
    _geom_torsion_atom_site_label_1
    _geom_torsion_atom_site_label_2
    _geom_torsion_atom_site_label_3
    _geom_torsion_atom_site_label_4
    _geom_torsion_site_symmetry_1
    _geom_torsion_site_symmetry_2
    _geom_torsion_site_symmetry_3
    _geom_torsion_site_symmetry_4
    _geom_torsion
    _geom_torsion_publ_flag
    O2 Ni1 O1 C1 . . . . -168.23(8) ?
    N2 Ni1 O1 C1 . . . . 107.35(12) ?
    N1 Ni1 O1 C1 . . . . -5.14(8) ?
    O1 Ni1 O2 C17 . . . . 177.64(7) ?
    N2 Ni1 O2 C17 . . . . -18.95(7) ?
    N1 Ni1 O2 C17 . . . . 90.23(12) ?
    O1 Ni1 N1 C7 . . . . 2.24(8) ?
    O2 Ni1 N1 C7 . . . . 88.17(13) ?
    N2 Ni1 N1 C7 . . . . -162.42(8) ?
    O1 Ni1 N1 C8 . . . . -162.55(6) ?
    O2 Ni1 N1 C8 . . . . -76.61(12) ?
    N2 Ni1 N1 C8 . . . . 32.80(6) ?
    O1 Ni1 N2 C11 . . . . 88.87(13) ?
    O2 Ni1 N2 C11 . . . . 5.77(8) ?
    N1 Ni1 N2 C11 . . . . -158.31(8) ?
    O1 Ni1 N2 C10 . . . . -79.61(12) ?
    O2 Ni1 N2 C10 . . . . -162.71(6) ?
    N1 Ni1 N2 C10 . . . . 33.21(6) ?
    Ni1 O1 C1 C6 . . . . 3.45(13) ?
    Ni1 O1 C1 C2 . . . . -178.65(6) ?
    C20 O3 C2 C3 . . . . 6.21(13) ?
    C20 O3 C2 C1 . . . . -172.95(8) ?
    O1 C1 C2 O3 . . . . 3.97(12) ?
    C6 C1 C2 O3 . . . . -177.98(8) ?
    O1 C1 C2 C3 . . . . -175.22(8) ?
    C6 C1 C2 C3 . . . . 2.83(13) ?
    O3 C2 C3 C4 . . . . -179.69(9) ?
    C1 C2 C3 C4 . . . . -0.59(14) ?
    C2 C3 C4 C5 . . . . -1.52(15) ?
    C3 C4 C5 C6 . . . . 1.30(15) ?
    O1 C1 C6 C5 . . . . 174.88(8) ?
    C2 C1 C6 C5 . . . . -3.04(13) ?
    O1 C1 C6 C7 . . . . 2.48(14) ?
    C2 C1 C6 C7 . . . . -175.44(8) ?
    C4 C5 C6 C1 . . . . 1.04(14) ?
    C4 C5 C6 C7 . . . . 173.59(9) ?
    C8 N1 C7 C6 . . . . 167.12(8) ?
    Ni1 N1 C7 C6 . . . . 2.41(13) ?
    C1 C6 C7 N1 . . . . -5.56(14) ?
    C5 C6 C7 N1 . . . . -178.10(9) ?
    C7 N1 C8 C9 . . . . 124.62(9) ?
    Ni1 N1 C8 C9 . . . . -69.17(9) ?
    N1 C8 C9 C19 . . . . -89.00(9) ?
    N1 C8 C9 C10 . . . . 29.91(11) ?
    N1 C8 C9 C18 . . . . 150.47(8) ?
    C11 N2 C10 C9 . . . . 115.54(9) ?
    Ni1 N2 C10 C9 . . . . -74.85(8) ?
    C19 C9 C10 N2 . . . . 161.00(8) ?
    C18 C9 C10 N2 . . . . -78.80(9) ?
    C8 C9 C10 N2 . . . . 40.01(10) ?
    C10 N2 C11 C12 . . . . 175.62(8) ?
    Ni1 N2 C11 C12 . . . . 7.39(13) ?
    N2 C11 C12 C17 . . . . -11.73(14) ?
    N2 C11 C12 C13 . . . . 170.51(9) ?
    C17 C12 C13 C14 . . . . 3.93(14) ?
    C11 C12 C13 C14 . . . . -178.31(9) ?
    C12 C13 C14 C15 . . . . -1.80(15) ?
    C13 C14 C15 C16 . . . . -1.05(15) ?
    C22 O4 C16 C15 . . . . 21.08(13) ?
    C22 O4 C16 C17 . . . . -159.98(8) ?
    C14 C15 C16 O4 . . . . -179.31(8) ?
    C14 C15 C16 C17 . . . . 1.82(14) ?
    Ni1 O2 C17 C12 . . . . 19.68(12) ?
    Ni1 O2 C17 C16 . . . . -161.96(6) ?
    C13 C12 C17 O2 . . . . 175.28(9) ?
    C11 C12 C17 O2 . . . . -2.42(13) ?
    C13 C12 C17 C16 . . . . -3.09(13) ?
    C11 C12 C17 C16 . . . . 179.21(8) ?
    O4 C16 C17 O2 . . . . 2.78(11) ?
    C15 C16 C17 O2 . . . . -178.23(8) ?
    O4 C16 C17 C12 . . . . -178.75(8) ?
    C15 C16 C17 C12 . . . . 0.25(12) ?
    C2 O3 C20 C21 . . . . 175.61(8) ?
    C16 O4 C22 C23 . . . . 178.53(8) ?
loop_
    _geom_hbond_atom_site_label_D
    _geom_hbond_atom_site_label_H
    _geom_hbond_atom_site_label_A
    _geom_hbond_site_symmetry_A
    _geom_hbond_distance_DH
    _geom_hbond_distance_HA
    _geom_hbond_distance_DA
    _geom_hbond_angle_DHA
    _geom_hbond_publ_flag
    O1W H2W1 O1 . 0.80(2) 2.499(19) 3.0368(12) 125.8(16) y
    O1W H2W1 O3 . 0.80(2) 2.20(2) 2.9805(12) 164.7(18) y
    O1W H1W1 O2 . 0.77(2) 2.15(2) 2.8597(10) 152(2) y
    O1W H1W1 O4 . 0.77(2) 2.53(2) 3.1658(12) 140(2) y
    C8 H8B O1 2_557 0.9900 2.4200 3.3216(13) 151.00 y
    C11 H11A O1W 2_657 0.9500 2.5100 3.4242(13) 161.00 y
    C5 -H5A Cg1 2_557 0.95 2.88 3.3506(12) 111 y
    C10 -H10B Cg1 2_657 0.99 2.73 3.4406(11) 129 y
    C22 -H22B Cg2 1_565 0.99 2.87 3.8068(11) 158 y
