# Supplementary material for: {6,6′-Dieth­oxy-2,2′-[2,2-dimethyl­propane-1,3-diylbis(nitrilo­methyl­idyne)]diphenolato}nickel(II) monohydrate
Source: Acta Crystallogr Sect E Struct Rep Online. 2009 Mar 14;65(Pt 4):m403–4. doi: 10.1107/S1600536809008721 (PMC2968910; doi:10.1107/S1600536809008721)
Supplement: Supplementary file 2 [file e-65-0m403-Isup2.hkl]

# 
# h,k,l, Fc-squared, Fo-squared, sigma(Fo-squared) and status flag 
# 
data_I
_shelx_title ' hk12m in  P-1    (100K)' 
_shelx_refln_list_code          4 
_shelx_F_calc_maximum      212.50 
_exptl_crystal_F_000       500.00 
_reflns_d_resolution_high  0.6274 
 
loop_ 
 _symmetry_equiv_pos_as_xyz 
 'x, y, z' 
 '-x, -y, -z' 
 
_cell_length_a     9.3797 
_cell_length_b    10.7570 
_cell_length_c    12.8002 
_cell_angle_alpha  65.811 
_cell_angle_beta   68.869 
_cell_angle_gamma  78.336 
 
_shelx_F_squared_multiplier     1.000 
 
loop_ 
 _refln_index_h 
 _refln_index_k 
 _refln_index_l 
 _refln_F_squared_calc 
 _refln_F_squared_meas 
 _refln_F_squared_sigma 
 _refln_observed_status 
   1   0   0       99.94       89.68      1.89 o 
   2   0   0     9228.23     9254.46    104.34 o 
   3   0   0     5276.14     5476.26     50.53 o 
   4   0   0      326.60      237.20      3.08 o 
   5   0   0       33.58       65.57      1.80 o 
   6   0   0       16.96       26.02      1.07 o 
   7   0   0      412.51      455.27      7.34 o 
   8   0   0        4.94        2.68      0.81 o 
   9   0   0      228.06      235.54      5.12 o 
  10   0   0       10.70       11.00      1.58 o 
  11   0   0      267.66      277.05      7.06 o 
  12   0   0       95.77       90.24      4.32 o 
  13   0   0      122.83      127.31      6.77 o 
 -13   1   0       89.02      103.59      4.87 o 
 -12   1   0       60.13       58.21      3.50 o 
 -11   1   0      141.49      151.83      5.04 o 
 -10   1   0       15.85       13.41      1.65 o 
  -9   1   0      114.15      115.66      3.67 o 
  -8   1   0        1.85        1.54      1.27 o 
  -7   1   0      107.50       98.38      3.73 o 
  -6   1   0     1570.16     1560.46     13.40 o 
  -5   1   0      362.44      439.73      5.44 o 
  -4   1   0     3076.31     3171.50     29.27 o 
  -3   1   0     1348.58     1491.50     17.25 o 
  -2   1   0    45156.82    37640.38    518.91 o 
  -1   1   0       26.07       -2.32      1.16 o 
   1   1   0      692.87      662.14      8.45 o 
   2   1   0     2334.85     2443.42     23.50 o 
   3   1   0      687.73      622.12      6.28 o 
   4   1   0     4183.34     4288.78     34.48 o 
   5   1   0     1356.97     1473.96     15.13 o 
   6   1   0      218.25      211.82      3.71 o 
   7   1   0      477.97      465.50      6.73 o 
   8   1   0       25.67       23.04      1.45 o 
   9   1   0      536.32      506.30      7.91 o 
  10   1   0      230.35      231.56      5.58 o 
  11   1   0       94.38       98.08      4.19 o 
  12   1   0        1.45        1.41      1.96 o 
  13   1   0       10.64       12.58      2.59 o 
 -13   2   0       64.65       66.49      7.11 o 
 -12   2   0       12.80       16.47      2.40 o 
 -11   2   0       64.14       70.61      3.68 o 
 -10   2   0      149.89      148.64      4.30 o 
  -9   2   0      354.70      372.97      6.51 o 
  -8   2   0      363.36      364.43      5.11 o 
  -7   2   0        1.69        0.76      0.72 o 
  -6   2   0      926.60      891.69      8.85 o 
  -5   2   0       61.47       67.13      1.87 o 
  -4   2   0     2392.47     2472.55     32.51 o 
  -3   2   0       70.28       82.22      2.04 o 
  -2   2   0    25512.52    25049.27    322.25 o 
  -1   2   0     8108.31     8302.31    131.26 o 
   0   2   0       16.64       15.68      1.45 o 
   1   2   0       28.28       25.80      1.13 o 
   2   2   0     8322.88     8407.24     77.90 o 
   3   2   0     2770.94     2772.12     28.13 o 
   4   2   0      243.67      248.89      3.72 o 
   5   2   0     1054.89     1105.94     10.13 o 
   6   2   0      338.47      389.33      4.90 o 
   7   2   0     1312.16     1206.61     15.12 o 
   8   2   0      101.11       90.13      2.78 o 
   9   2   0      295.66      290.82      5.66 o 
  10   2   0       11.15        9.67      1.71 o 
  11   2   0       46.07       55.02      3.38 o 
  12   2   0        2.11        1.45      1.92 o 
  13   2   0       32.35       37.14      4.33 o 
 -13   3   0       11.86       16.04      2.76 o 
 -12   3   0      125.80      124.00      5.16 o 
 -11   3   0       52.68       58.36      3.23 o 
 -10   3   0      164.86      172.12      4.82 o 
  -9   3   0       64.83       64.15      2.88 o 
  -8   3   0      742.91      721.61     11.28 o 
  -7   3   0       70.54       67.69      2.93 o 
  -6   3   0     1326.76     1302.43     14.52 o 
  -5   3   0      443.31      500.41      6.44 o 
  -4   3   0    10303.21    10628.74    101.84 o 
  -3   3   0     2941.36     3104.32     30.67 o 
  -2   3   0     2337.35     2366.95     30.49 o 
  -1   3   0       69.43       69.87      4.06 o 
   0   3   0       69.60       35.55      2.40 o 
   1   3   0     1930.81     1853.85     31.31 o 
   2   3   0      787.54      806.49     14.15 o 
   3   3   0     2010.84     2089.14     24.15 o 
   4   3   0     1595.69     1757.62     16.04 o 
   5   3   0      738.80      676.49      7.37 o 
   6   3   0      126.35      105.32      2.45 o 
   7   3   0      786.91      748.65     10.52 o 
   8   3   0      390.42      353.65      6.44 o 
   9   3   0      250.95      258.37      5.47 o 
  10   3   0       79.39       74.23      5.87 o 
  11   3   0      375.83      374.84      8.15 o 
  12   3   0      201.15      197.79      6.79 o 
  13   3   0       28.81       33.13      3.48 o 
 -13   4   0       46.04       41.65      3.70 o 
 -12   4   0      106.58      122.66      7.65 o 
 -11   4   0       78.88       81.70      3.87 o 
 -10   4   0      386.56      393.30      8.20 o 
  -9   4   0       44.67       41.95      2.51 o 
  -8   4   0      603.20      592.74     11.39 o 
  -7   4   0       49.70       56.85      3.75 o 
  -6   4   0     2034.64     2112.83     22.52 o 
  -5   4   0       81.53       85.45      2.29 o 
  -4   4   0     2349.18     2437.26     26.00 o 
  -3   4   0     1839.68     1964.69     26.11 o 
  -2   4   0      497.51      588.76      7.93 o 
  -1   4   0      204.05      179.35      3.04 o 
   0   4   0     1163.80     1228.81     13.99 o 
   1   4   0     6709.42     7162.40     68.32 o 
   2   4   0      218.99      272.22      4.05 o 
   3   4   0      526.67      492.71      6.47 o 
   4   4   0      980.32      994.26     10.01 o 
   5   4   0     1804.75     1708.82     16.19 o 
   6   4   0      400.62      373.00      6.39 o 
   7   4   0      676.38      696.56     10.28 o 
   8   4   0      272.26      295.58      5.95 o 
   9   4   0      313.05      307.49      6.39 o 
  10   4   0       68.27       69.69      3.55 o 
  11   4   0        7.83        5.20      2.00 o 
  12   4   0      186.58      177.33      5.90 o 
  13   4   0       12.33       13.21      2.93 o 
 -12   5   0      281.40      287.63      7.75 o 
 -11   5   0        0.05        0.97      1.77 o 
 -10   5   0      210.57      211.47      7.02 o 
  -9   5   0        0.37        0.15      1.46 o 
  -8   5   0      378.60      386.12      7.33 o 
  -7   5   0      285.30      286.62      6.20 o 
  -6   5   0     1159.49     1168.11     17.91 o 
  -5   5   0     1307.97     1345.41     15.50 o 
  -4   5   0      161.56      219.60      5.68 o 
  -3   5   0     1129.90     1125.10     13.95 o 
  -2   5   0       10.35       18.17      1.22 o 
  -1   5   0     9926.72    10482.65     82.66 o 
   0   5   0        2.20        1.06      0.50 o 
   1   5   0     3527.59     3717.93     36.50 o 
   2   5   0      535.22      526.57      5.53 o 
   3   5   0      351.59      291.02      4.11 o 
   4   5   0       71.66       55.01      2.00 o 
   5   5   0      577.20      575.83     10.80 o 
   6   5   0      353.82      369.22      6.68 o 
   7   5   0        0.54        1.25      1.35 o 
   8   5   0      370.09      381.06      7.28 o 
   9   5   0       53.42       47.65      2.79 o 
  10   5   0      639.11      627.00     11.84 o 
  11   5   0        2.17        0.37      3.22 o 
  12   5   0      154.64      165.34      5.92 o 
  13   5   0       18.02       18.07      3.22 o 
 -12   6   0      119.98      125.01      5.95 o 
 -11   6   0        3.45        2.66      2.00 o 
 -10   6   0      200.80      213.76      6.36 o 
  -9   6   0      151.18      138.89      5.45 o 
  -8   6   0     1045.80     1031.41     13.94 o 
  -7   6   0      211.78      210.64      5.51 o 
  -6   6   0       65.12       58.88      2.88 o 
  -5   6   0     1714.66     1730.78     24.32 o 
  -4   6   0       60.80       62.92      2.43 o 
  -3   6   0      936.46      931.49     10.69 o 
  -2   6   0        5.66        8.55      0.84 o 
  -1   6   0     1455.86     1503.05     13.22 o 
   0   6   0      813.50      858.45     28.21 o 
   1   6   0      161.80      224.05      3.75 o 
   2   6   0     1437.88     1449.08     13.10 o 
   3   6   0     1374.70     1368.94     12.55 o 
   4   6   0     1069.85     1131.35     11.59 o 
   5   6   0      448.17      443.13      6.99 o 
   6   6   0     1300.24     1274.23     18.95 o 
   7   6   0      235.20      224.04      7.71 o 
   8   6   0      724.40      699.99     11.36 o 
   9   6   0       71.59       73.86      5.35 o 
  10   6   0      117.03      112.06      4.81 o 
  11   6   0        2.87        0.75      1.95 o 
  12   6   0       40.68       36.85      3.52 o 
  13   6   0       20.09       12.96      2.99 o 
 -12   7   0      101.25      109.81      5.98 o 
 -11   7   0        1.53        3.53      2.20 o 
 -10   7   0      584.00      593.05     12.01 o 
  -9   7   0       35.53       37.55      5.07 o 
  -8   7   0      333.96      314.31      8.43 o 
  -7   7   0      963.86      939.57     14.59 o 
  -6   7   0      106.43      103.94      5.51 o 
  -5   7   0       96.39       88.98      6.25 o 
  -4   7   0        1.61        0.83      0.90 o 
  -3   7   0      673.45      706.75      8.27 o 
  -2   7   0      622.04      657.91      7.11 o 
  -1   7   0      449.37      436.15      5.04 o 
   0   7   0      907.51      935.49      9.77 o 
   1   7   0     1091.60     1100.16     10.34 o 
   2   7   0      582.84      561.81      6.84 o 
   3   7   0      644.75      633.90      6.92 o 
   4   7   0      869.08      859.55     11.67 o 
   5   7   0      262.98      253.81      5.42 o 
   6   7   0     1045.95     1049.08     16.73 o 
   7   7   0        3.31        1.82      1.50 o 
   8   7   0      413.82      383.10      8.79 o 
   9   7   0        9.32        3.70      2.55 o 
  10   7   0       12.35       12.36      2.55 o 
  11   7   0        8.05        9.44      2.64 o 
  12   7   0       50.56       55.98      4.78 o 
 -11   8   0       47.75       56.45      7.00 o 
 -10   8   0      273.04      267.35      7.85 o 
  -9   8   0      525.09      495.15     10.82 o 
  -8   8   0       18.23       16.33      2.26 o 
  -7   8   0      437.33      425.96      7.97 o 
  -6   8   0        6.81        7.52      1.60 o 
  -5   8   0      366.52      363.47      8.13 o 
  -4   8   0       10.68       11.01      1.72 o 
  -3   8   0     1063.65     1060.60     11.69 o 
  -2   8   0      384.48      381.56      5.65 o 
  -1   8   0       28.71       17.93      1.24 o 
   0   8   0      131.63      119.50      2.35 o 
   1   8   0       15.34       13.67      1.18 o 
   2   8   0      505.57      565.40      6.57 o 
   3   8   0      626.52      635.74      8.14 o 
   4   8   0      894.12      904.02     12.53 o 
   5   8   0      111.59      105.15      3.50 o 
   6   8   0      820.77      794.56     11.71 o 
   7   8   0        4.64        4.29      1.84 o 
   8   8   0      278.25      277.53      8.97 o 
   9   8   0      196.08      180.96      7.31 o 
  10   8   0      232.53      227.71      7.32 o 
  11   8   0       76.20       68.11      4.61 o 
  12   8   0      240.15      249.59     11.20 o 
 -10   9   0        3.59        1.77      2.62 o 
  -9   9   0      328.99      327.87      8.95 o 
  -8   9   0       32.51       31.57      3.21 o 
  -7   9   0       82.04       84.42      4.80 o 
  -6   9   0       11.27       12.69      1.96 o 
  -5   9   0      373.35      365.60      7.28 o 
  -4   9   0      851.47      843.77     11.05 o 
  -3   9   0      153.14      134.42      3.97 o 
  -2   9   0      247.27      261.90      4.57 o 
  -1   9   0       88.51       85.54      2.56 o 
   0   9   0      151.38      203.67      3.47 o 
   1   9   0        4.05        4.68      1.40 o 
   2   9   0      185.07      214.58      5.29 o 
   3   9   0      403.43      365.01      6.37 o 
   4   9   0      589.16      555.27      9.15 o 
   5   9   0      108.12      101.06      3.70 o 
   6   9   0      571.99      544.40     11.75 o 
   7   9   0      522.10      498.14     10.97 o 
   8   9   0      183.16      184.38      6.53 o 
   9   9   0       88.10       89.92      4.92 o 
  10   9   0      110.27      109.70      8.85 o 
  11   9   0       78.32       66.81      7.25 o 
 -10  10   0       40.90       32.88      4.31 o 
  -9  10   0       20.49       28.31      3.57 o 
  -8  10   0       16.18       12.24      2.84 o 
  -7  10   0      148.71      136.45      9.39 o 
  -6  10   0      339.21      321.89      7.32 o 
  -5  10   0      333.15      328.33      7.21 o 
  -4  10   0      326.99      332.75      8.24 o 
  -3  10   0       29.29       27.61      2.01 o 
  -2  10   0       26.66       36.63      2.55 o 
  -1  10   0        4.91        3.12      1.00 o 
   0  10   0      344.51      356.37      6.44 o 
   1  10   0      343.77      332.20      8.76 o 
   2  10   0      544.18      535.64     11.51 o 
   3  10   0      164.32      143.91      4.41 o 
   4  10   0      494.20      455.45     11.32 o 
   5  10   0      115.39      102.54      3.95 o 
   6  10   0        8.19        8.91      2.25 o 
   7  10   0      304.17      295.56     11.72 o 
   8  10   0        8.26        8.54      2.70 o 
   9  10   0      116.08      106.26      5.65 o 
  10  10   0       54.41       60.17      4.69 o 
  11  10   0      276.51      272.20      9.13 o 
  -9  11   0      173.32      168.17      8.10 o 
  -8  11   0       24.24       27.24      3.65 o 
  -7  11   0      183.90      175.41      6.77 o 
  -6  11   0      271.84      269.83      8.22 o 
  -5  11   0        8.78        5.51      2.01 o 
  -4  11   0       50.28       51.65      2.76 o 
  -3  11   0       99.38       96.36      3.45 o 
  -2  11   0      184.80      175.21      4.47 o 
  -1  11   0       63.39       58.50      9.86 o 
   0  11   0      270.18      258.00      6.14 o 
   1  11   0      184.47      175.36      5.15 o 
   2  11   0      199.85      186.27      5.38 o 
   3  11   0      211.50      211.40      5.62 o 
   4  11   0      122.88      113.71     11.86 o 
   5  11   0      710.06      689.00     13.33 o 
   6  11   0       64.89       70.37      3.75 o 
   7  11   0      155.60      159.83      5.44 o 
   8  11   0      302.58      310.12      9.36 o 
   9  11   0       31.63       29.64      4.42 o 
  10  11   0        4.44        4.36      3.70 o 
  -8  12   0      195.45      183.06      8.70 o 
  -7  12   0       14.33       13.39      4.68 o 
  -6  12   0      114.82      113.90      5.88 o 
  -5  12   0       19.47       13.98      2.49 o 
  -4  12   0       12.83        8.91      2.22 o 
  -3  12   0        2.47        2.52      1.76 o 
  -2  12   0      197.31      193.06      7.60 o 
  -1  12   0      102.60      105.00      7.32 o 
   0  12   0      251.00      259.36      9.48 o 
   1  12   0      310.80      304.47      8.39 o 
   2  12   0      223.18      217.95      6.37 o 
   3  12   0      290.63      287.01      8.90 o 
   4  12   0        0.05       -2.24      5.05 o 
   5  12   0      136.06      129.41     12.66 o 
   6  12   0        5.69        5.56      3.31 o 
   7  12   0        7.40        5.88      2.44 o 
   8  12   0        6.20        5.65      2.48 o 
   9  12   0       91.92       69.93     10.36 o 
  -6  13   0       13.66       12.27      3.27 o 
  -5  13   0        2.43        4.18      2.26 o 
  -4  13   0      168.61      178.24     10.53 o 
  -3  13   0       58.34       65.14      6.64 o 
  -2  13   0      347.82      354.29     14.49 o 
  -1  13   0      108.20      109.81      7.97 o 
   0  13   0       16.95       13.16      3.93 o 
   1  13   0       52.45       45.44      3.54 o 
   2  13   0       72.39       85.98      4.67 o 
   3  13   0      144.82      133.62      6.76 o 
   4  13   0       72.59       77.00     12.40 o 
   5  13   0       98.73       91.37      6.21 o 
   6  13   0       41.24       45.11      5.06 o 
   7  13   0      185.07      197.24      9.24 o 
   8  13   0      119.51      128.31      7.98 o 
  -5  14   0      178.85      180.67     11.56 o 
  -4  14   0      400.58      414.63     17.09 o 
  -3  14   0       53.23       57.82      6.90 o 
  -2  14   0       85.75       80.21      7.59 o 
  -1  14   0       10.31        9.12      4.08 o 
   0  14   0        0.13        2.17      3.39 o 
   1  14   0       31.34       32.23      3.72 o 
   2  14   0        2.61        0.99      2.96 o 
   3  14   0       34.14       31.50      5.34 o 
   4  14   0        4.38        4.85      3.33 o 
   5  14   0       24.71       21.21      4.32 o 
   6  14   0      148.67      153.76     11.73 o 
   7  14   0       24.45       27.59      5.24 o 
  -3  15   0       13.20       15.07      5.07 o 
  -2  15   0        0.05       -0.80      3.85 o 
  -1  15   0       53.63       55.27      6.60 o 
   0  15   0        3.01        8.16      4.04 o 
   1  15   0       70.25       69.38      6.48 o 
   2  15   0       37.62       29.10      4.81 o 
   3  15   0       26.31       28.45      5.30 o 
   4  15   0       36.23       31.20      5.68 o 
  -3 -15   1      130.67      124.64      8.89 o 
  -1 -15   1      131.65      138.11      8.85 o 
   0 -15   1      117.69      129.60      9.12 o 
   1 -15   1       54.71       40.85      6.10 o 
  -6 -14   1      191.97      202.46      9.54 o 
  -5 -14   1      171.28      177.18      8.76 o 
  -4 -14   1       95.36       95.49      6.44 o 
  -3 -14   1       88.70       81.89      7.09 o 
  -2 -14   1      120.51      127.09      5.59 o 
  -1 -14   1        3.64        1.49      3.13 o 
   0 -14   1        6.87        3.70      3.74 o 
   1 -14   1       14.88       16.67      4.58 o 
   2 -14   1      315.60      310.01     14.11 o 
   3 -14   1        1.40        3.93      4.08 o 
   4 -14   1      217.61      232.55     12.59 o 
  -7 -13   1      257.91      272.00     11.02 o 
  -6 -13   1       70.25       73.96     11.18 o 
  -5 -13   1      117.40      121.10      7.23 o 
  -4 -13   1       23.11       19.68     11.96 o 
  -3 -13   1        2.41        1.10      2.82 o 
  -2 -13   1       11.84       12.58      2.73 o 
  -1 -13   1       10.81       19.59      2.85 o 
   0 -13   1      220.74      213.48     10.64 o 
   1 -13   1        4.74        6.60      3.66 o 
   2 -13   1      219.12      230.22     11.63 o 
   3 -13   1       46.15       52.56      6.41 o 
   4 -13   1      131.28      128.62      7.24 o 
   5 -13   1       58.20       66.86      4.69 o 
   6 -13   1      131.83      135.72      7.56 o 
  -8 -12   1       21.65       19.94      3.59 o 
  -7 -12   1      366.97      349.64     15.33 o 
  -6 -12   1       23.15       22.42      4.22 o 
  -5 -12   1       11.36       12.00      7.91 o 
  -4 -12   1      137.42      135.26      7.08 o 
  -3 -12   1       42.56       32.17      3.96 o 
  -2 -12   1       13.61       11.36      3.26 o 
  -1 -12   1       22.03       17.39      2.59 o 
   0 -12   1      231.93      240.18      6.96 o 
   1 -12   1        1.69        4.39      3.20 o 
   2 -12   1      146.72      150.64     11.69 o 
   3 -12   1       58.91       58.63      3.49 o 
   4 -12   1      233.34      233.99      5.79 o 
   5 -12   1        5.54        5.92      1.88 o 
   6 -12   1      280.30      301.20      9.28 o 
   7 -12   1       27.53       18.10      3.48 o 
   8 -12   1      113.90      101.34      6.85 o 
  -9 -11   1      174.39      173.85      7.59 o 
  -8 -11   1        0.01        1.96      2.25 o 
  -7 -11   1        4.62        1.01      2.10 o 
  -6 -11   1        3.29        1.44      1.96 o 
  -5 -11   1      105.88       97.49      5.97 o 
  -4 -11   1       63.92       57.88      5.02 o 
  -3 -11   1      242.52      234.10      6.02 o 
  -2 -11   1      543.72      540.04     10.24 o 
  -1 -11   1        0.79        2.03      1.60 o 
   0 -11   1      239.24      245.09      7.93 o 
   1 -11   1       18.13       27.80      4.23 o 
   2 -11   1      183.14      175.07      5.03 o 
   3 -11   1        7.31        4.12      1.52 o 
   4 -11   1      174.99      187.22      6.83 o 
   5 -11   1       35.12       31.02      2.89 o 
   6 -11   1      100.80       98.96      4.48 o 
   7 -11   1      170.23      168.45      5.76 o 
   8 -11   1        1.41       -1.00      2.42 o 
   9 -11   1      124.50      123.50      7.13 o 
 -10 -10   1       58.99       56.06      4.82 o 
  -9 -10   1      173.97      161.56      6.93 o 
  -8 -10   1       39.86       39.08      3.95 o 
  -7 -10   1       53.02       50.56      3.37 o 
  -6 -10   1        7.74        6.57      2.01 o 
  -5 -10   1      373.10      363.34      7.67 o 
  -4 -10   1      330.02      289.72      9.27 o 
  -3 -10   1        4.91        4.58      1.54 o 
  -2 -10   1      410.04      402.79      9.80 o 
  -1 -10   1        0.17        0.64      1.47 o 
   0 -10   1      151.75      155.69      4.14 o 
   1 -10   1        1.23        1.16      1.04 o 
   2 -10   1      146.08      171.14      4.75 o 
   3 -10   1        2.71        2.13      1.40 o 
   4 -10   1      272.92      286.11      8.77 o 
   5 -10   1      443.63      447.13      8.80 o 
   6 -10   1       57.40       54.60      3.91 o 
   7 -10   1      327.41      343.71      7.83 o 
   8 -10   1        0.68        1.44      1.97 o 
   9 -10   1       30.82       33.40      3.74 o 
  10 -10   1        3.52        2.41      2.95 o 
 -11  -9   1      212.98      218.07      8.09 o 
 -10  -9   1        1.54        0.15      2.57 o 
  -9  -9   1        1.65        0.51      2.34 o 
  -8  -9   1        1.28       -1.37      2.05 o 
  -7  -9   1      120.78      119.92      5.31 o 
  -6  -9   1      382.53      377.91      7.67 o 
  -5  -9   1      146.07      142.06      4.42 o 
  -4  -9   1      779.02      739.52     11.37 o 
  -3  -9   1        6.70        3.61      1.14 o 
  -2  -9   1      128.32      156.25      4.57 o 
  -1  -9   1        4.09        4.46      1.99 o 
   0  -9   1       51.53       80.45      2.92 o 
   1  -9   1      254.00      221.67      4.20 o 
   2  -9   1      498.62      536.60      8.79 o 
   3  -9   1      355.11      326.30      6.45 o 
   4  -9   1      339.61      338.93      7.56 o 
   5  -9   1      653.13      630.30     12.20 o 
   6  -9   1        0.70        2.32      1.88 o 
   7  -9   1       15.34       14.63      2.27 o 
   8  -9   1        2.66        2.16      1.79 o 
   9  -9   1      119.79      130.22      5.72 o 
  10  -9   1       28.42       24.44      3.79 o 
 -11  -8   1       28.29       26.75      3.67 o 
 -10  -8   1      107.16      102.84      5.38 o 
  -9  -8   1       76.76       70.27      4.43 o 
  -8  -8   1      424.72      413.98      9.95 o 
  -7  -8   1      582.91      569.44     12.05 o 
  -6  -8   1      903.80      862.22     17.82 o 
  -5  -8   1       28.92       20.18      1.99 o 
  -4  -8   1       70.15       80.25      3.13 o 
  -3  -8   1       14.20       14.70      2.30 o 
  -2  -8   1       32.87       55.29      2.37 o 
  -1  -8   1      132.99      134.89      3.61 o 
   0  -8   1      310.51      323.73      5.29 o 
   1  -8   1      141.98      136.96      2.51 o 
   2  -8   1      487.92      468.59      6.38 o 
   3  -8   1      974.35      964.26     13.96 o 
   4  -8   1       53.26       59.20      3.14 o 
   5  -8   1      568.03      551.96     10.65 o 
   6  -8   1       37.16       36.16      5.49 o 
   7  -8   1      186.59      187.57     10.83 o 
   8  -8   1       44.84       43.50      2.84 o 
   9  -8   1      160.90      152.18      4.88 o 
  10  -8   1       88.35       89.55      4.76 o 
  11  -8   1       34.12       33.54      3.99 o 
 -12  -7   1      104.54      106.44      5.66 o 
 -11  -7   1        2.94        2.79      2.43 o 
 -10  -7   1       74.79       75.57      7.37 o 
  -9  -7   1       14.77       17.95      2.79 o 
  -8  -7   1      991.55      973.01     25.63 o 
  -7  -7   1        5.30        2.39      1.73 o 
  -6  -7   1      437.17      407.89      8.86 o 
  -5  -7   1        2.08        0.56      1.14 o 
  -4  -7   1      238.66      272.05      7.67 o 
  -3  -7   1      107.53      101.76      2.32 o 
  -2  -7   1      119.92      107.63      2.37 o 
  -1  -7   1      227.57      226.93      5.15 o 
   0  -7   1      313.67      285.50      4.38 o 
   1  -7   1     1494.92     1523.45     13.81 o 
   2  -7   1       60.60       53.36      1.69 o 
   3  -7   1     2145.12     2179.46     20.99 o 
   4  -7   1      297.17      297.06      9.27 o 
   5  -7   1      140.25      126.45      9.45 o 
   6  -7   1       11.01       11.78      2.17 o 
   7  -7   1      266.40      250.24      7.77 o 
   8  -7   1      281.20      278.24     11.44 o 
   9  -7   1      105.24      102.69      3.83 o 
  10  -7   1       56.14       57.36      3.72 o 
  11  -7   1      120.81      113.70      5.87 o 
  12  -7   1       15.62       15.78      3.32 o 
 -12  -6   1        1.56        0.21      2.26 o 
 -11  -6   1       35.55       28.64      4.41 o 
 -10  -6   1      244.49      252.07      7.37 o 
  -9  -6   1       20.06       16.80      2.53 o 
  -8  -6   1      535.99      496.38     12.80 o 
  -7  -6   1      186.13      164.89      4.76 o 
  -6  -6   1       88.06       92.40      3.85 o 
  -5  -6   1      298.04      314.26      5.77 o 
  -4  -6   1      796.90      783.12      9.51 o 
  -3  -6   1     1273.62     1329.84     12.36 o 
  -2  -6   1      521.11      573.46      6.77 o 
  -1  -6   1     1760.40     1814.78     15.81 o 
   0  -6   1      265.16      307.30      3.66 o 
   1  -6   1     1611.12     1651.73     13.60 o 
   2  -6   1      412.93      445.41      5.16 o 
   3  -6   1      333.01      306.50      4.02 o 
   4  -6   1       40.30       43.98      1.89 o 
   5  -6   1      103.42      104.26      2.87 o 
   6  -6   1      259.43      260.83      5.40 o 
   7  -6   1      112.73      112.53      3.99 o 
   8  -6   1      367.41      366.93     11.51 o 
   9  -6   1        1.84        4.06      1.75 o 
  10  -6   1      198.49      203.65      5.11 o 
  11  -6   1        5.73        4.06      2.10 o 
  12  -6   1       95.88      101.68      6.62 o 
 -13  -5   1       17.18       13.06      3.30 o 
 -12  -5   1        7.23        7.23      2.53 o 
 -11  -5   1        0.21        2.58      2.07 o 
 -10  -5   1      501.92      477.94     10.25 o 
  -9  -5   1      287.81      271.80      7.34 o 
  -8  -5   1      197.78      189.20      5.07 o 
  -7  -5   1      744.36      681.07     10.76 o 
  -6  -5   1      890.79      898.63     12.87 o 
  -5  -5   1      201.67      203.86      4.63 o 
  -4  -5   1       66.28       66.42      1.87 o 
  -3  -5   1      312.86      270.76      3.33 o 
  -2  -5   1       44.55       44.47      1.46 o 
  -1  -5   1     2875.27     3037.63     33.65 o 
   0  -5   1      539.37      564.88      5.79 o 
   1  -5   1     4175.27     4319.36     32.71 o 
   2  -5   1        2.19        3.26      0.53 o 
   3  -5   1      857.24      848.45      9.07 o 
   4  -5   1        6.68       10.39      1.04 o 
   5  -5   1      204.53      201.75      3.85 o 
   6  -5   1      873.46      866.07     10.81 o 
   7  -5   1      119.29      132.06      3.95 o 
   8  -5   1       50.58       46.27      2.62 o 
   9  -5   1      102.27      112.52      4.01 o 
  10  -5   1      128.24      123.89      4.94 o 
  11  -5   1       31.30       29.68      2.72 o 
  12  -5   1       55.33       50.54      3.52 o 
  13  -5   1        2.81        0.38      3.24 o 
 -13  -4   1        3.43       -1.57      2.45 o 
 -12  -4   1      209.07      208.98      7.65 o 
 -11  -4   1        7.92        4.91      2.10 o 
 -10  -4   1      281.23      266.49     11.88 o 
  -9  -4   1      193.83      177.65      4.95 o 
  -8  -4   1        7.46       12.00      1.70 o 
  -7  -4   1       64.61       63.34      2.73 o 
  -6  -4   1        3.80        3.79      1.35 o 
  -5  -4   1      696.07      692.16      7.95 o 
  -4  -4   1      947.33      958.02      9.90 o 
  -3  -4   1     7320.89     7879.22     65.89 o 
  -2  -4   1        0.07        0.73      0.47 o 
  -1  -4   1    13196.79    13682.68    144.11 o 
   0  -4   1      122.81       86.92      2.58 o 
   1  -4   1     2492.43     2510.99     24.89 o 
   2  -4   1      291.79      344.44      3.90 o 
   3  -4   1       63.05       67.22      1.62 o 
   4  -4   1      769.71      786.18      9.24 o 
   5  -4   1      225.07      264.76      4.63 o 
   6  -4   1       91.95       82.69      3.05 o 
   7  -4   1      222.18      208.79      5.24 o 
   8  -4   1       55.03       55.10      2.86 o 
   9  -4   1       90.12       80.20      3.31 o 
  10  -4   1      230.60      231.39      5.20 o 
  11  -4   1       52.48       53.79      3.09 o 
  12  -4   1      210.11      213.74      6.12 o 
  13  -4   1      137.19      152.26     12.43 o 
 -13  -3   1        0.23        0.93      2.41 o 
 -12  -3   1      169.54      167.47      9.10 o 
 -11  -3   1      315.83      326.23     14.00 o 
 -10  -3   1        1.75        3.92      1.77 o 
  -9  -3   1      539.90      539.35      9.17 o 
  -8  -3   1       90.95       90.48      3.20 o 
  -7  -3   1     1036.38     1078.82     14.46 o 
  -6  -3   1        1.90        6.31      1.13 o 
  -5  -3   1     2176.34     2189.71     20.08 o 
  -4  -3   1       52.58       73.87      1.84 o 
  -3  -3   1     5049.87     5299.98     44.73 o 
  -2  -3   1      176.86      176.50      2.86 o 
  -1  -3   1      463.69      430.40      6.73 o 
   0  -3   1     1799.63     1825.48     24.69 o 
   1  -3   1      136.99      118.81      3.18 o 
   2  -3   1      493.80      538.95      7.15 o 
   3  -3   1       37.16       34.71      1.15 o 
   4  -3   1     1843.95     1855.31     17.22 o 
   5  -3   1      320.18      371.90      7.13 o 
   6  -3   1       33.39       24.82      1.23 o 
   7  -3   1      213.80      223.89      5.08 o 
   8  -3   1      571.97      543.37      8.83 o 
   9  -3   1      181.45      188.31      8.51 o 
  10  -3   1      188.22      197.06      4.07 o 
  11  -3   1      174.87      176.18      5.13 o 
  12  -3   1      116.96      123.80     10.47 o 
  13  -3   1      111.54      107.93      5.17 o 
 -13  -2   1      163.15      185.67      9.61 o 
 -12  -2   1       34.60       28.97      3.22 o 
 -11  -2   1      312.39      311.95      8.44 o 
 -10  -2   1       34.25       31.68      2.72 o 
  -9  -2   1      399.77      420.71      7.57 o 
  -8  -2   1        0.85        0.03      1.02 o 
  -7  -2   1      723.91      721.98     10.29 o 
  -6  -2   1       55.24       46.90      3.36 o 
  -5  -2   1     3189.09     3261.01     28.56 o 
  -4  -2   1        5.42        4.69      0.67 o 
  -3  -2   1     3330.05     3474.22     32.53 o 
  -2  -2   1     2338.32     2233.94     26.78 o 
  -1  -2   1      393.15      368.21     10.27 o 
   0  -2   1      446.46      454.80      8.32 o 
   1  -2   1       99.64      105.04      2.62 o 
   2  -2   1     3732.98     3940.16     51.27 o 
   3  -2   1     2329.03     2619.11     33.77 o 
   4  -2   1      272.54      211.05      3.93 o 
   5  -2   1      354.27      353.90      4.95 o 
   6  -2   1      272.94      240.94      3.32 o 
   7  -2   1      629.97      641.87      8.77 o 
   8  -2   1      489.47      480.02     10.32 o 
   9  -2   1      260.49      263.96      6.67 o 
  10  -2   1      206.34      209.56      5.72 o 
  11  -2   1      203.26      198.57      5.03 o 
  12  -2   1       44.81       49.99      3.10 o 
  13  -2   1        8.61       10.62      2.28 o 
 -13  -1   1       98.03      101.09      5.31 o 
 -12  -1   1      128.91      121.21      5.41 o 
 -11  -1   1       89.43       83.50      4.48 o 
 -10  -1   1        8.27        6.80      1.85 o 
  -9  -1   1      520.94      524.07      8.58 o 
  -8  -1   1       17.01       21.73      1.63 o 
  -7  -1   1     1329.25     1263.62     15.85 o 
  -6  -1   1      355.39      320.68      4.37 o 
  -5  -1   1     4005.85     4155.36     35.68 o 
  -4  -1   1     2138.15     2254.45     22.20 o 
  -3  -1   1      205.93      185.65      2.67 o 
  -2  -1   1     4652.90     4515.55     47.40 o 
  -1  -1   1      139.45      134.75      1.95 o 
   0  -1   1     1033.99     1088.42     18.26 o 
   1  -1   1     1420.02     1626.14     27.05 o 
   2  -1   1      527.87      556.05      8.19 o 
   3  -1   1      806.06      801.06     14.40 o 
   4  -1   1       49.34       62.93      1.37 o 
   5  -1   1      966.59      947.96      8.88 o 
   6  -1   1      555.82      522.05      5.65 o 
   7  -1   1     1054.88     1099.42     12.62 o 
   8  -1   1      274.20      266.28      7.67 o 
   9  -1   1      609.89      593.95     13.76 o 
  10  -1   1       21.97       28.87      1.69 o 
  11  -1   1      294.64      288.70      6.66 o 
  12  -1   1        0.10       -0.08      1.54 o 
  13  -1   1       71.80       67.40      3.77 o 
  14  -1   1        8.29        5.61      2.19 o 
 -13   0   1       30.21       36.16      3.60 o 
 -12   0   1        3.65        3.66      2.19 o 
 -11   0   1      183.79      185.35      6.05 o 
 -10   0   1       16.07       17.21      3.78 o 
  -9   0   1      677.08      663.98     11.30 o 
  -8   0   1      431.42      413.37      6.76 o 
  -7   0   1     1835.55     1902.81     26.52 o 
  -6   0   1      373.60      371.27      4.71 o 
  -5   0   1       38.46       34.15      1.41 o 
  -4   0   1      485.66      456.88      5.61 o 
  -3   0   1     3060.15     3263.55     30.37 o 
  -2   0   1     2721.38     2821.03     37.86 o 
  -1   0   1      735.46      806.04     11.59 o 
   0   0   1    11386.84     8531.16    744.34 o 
   1   0   1     2543.12     2572.66     49.98 o 
   2   0   1     3311.34     3435.90     38.77 o 
   3   0   1        5.24        7.15      0.75 o 
   4   0   1      438.61      420.25      6.55 o 
   5   0   1     1350.79     1370.19     11.68 o 
   6   0   1      331.75      292.35      3.46 o 
   7   0   1      336.79      319.54      4.18 o 
   8   0   1       18.28       18.26      1.38 o 
   9   0   1      501.32      504.80      8.45 o 
  10   0   1        9.18        8.44      1.25 o 
  11   0   1       99.96      107.05      3.77 o 
  12   0   1        0.67        1.01      1.56 o 
  13   0   1      169.36      177.19      5.77 o 
  14   0   1       33.28       30.49      5.02 o 
 -13   1   1       97.26      108.77      5.66 o 
 -12   1   1        7.26        4.72      4.48 o 
 -11   1   1      509.07      527.32     11.44 o 
 -10   1   1       13.34       11.42      1.91 o 
  -9   1   1      393.94      400.14      7.83 o 
  -8   1   1        2.22        2.86      1.46 o 
  -7   1   1        2.87        4.18      0.86 o 
  -6   1   1      214.46      216.21      3.07 o 
  -5   1   1     3696.11     4000.05     37.55 o 
  -4   1   1     7523.25     7541.75     73.75 o 
  -3   1   1      337.97      368.11      5.36 o 
  -2   1   1    25964.48    25233.86    324.78 o 
  -1   1   1      214.16      251.82      9.33 o 
   0   1   1     6301.78     6195.77    143.91 o 
   1   1   1      316.12      309.80      4.21 o 
   2   1   1      765.95      802.22     11.43 o 
   3   1   1      586.09      604.89      6.30 o 
   4   1   1       82.19      102.22      1.61 o 
   5   1   1     1087.98     1075.20      9.49 o 
   6   1   1       21.33       24.66      1.03 o 
   7   1   1      816.71      840.17      9.18 o 
   8   1   1       19.21       16.46      2.63 o 
   9   1   1      642.45      634.53     13.03 o 
  10   1   1        7.63        6.75      1.58 o 
  11   1   1      154.30      157.17      4.74 o 
  12   1   1       40.59       44.83      3.64 o 
  13   1   1      111.68      112.17      4.70 o 
  14   1   1      185.02      187.16      6.27 o 
 -13   2   1      169.72      169.77      6.54 o 
 -12   2   1       15.33       21.69      3.13 o 
 -11   2   1      202.69      208.75      6.54 o 
 -10   2   1       46.82       50.58      3.07 o 
  -9   2   1       52.33       53.80      4.07 o 
  -8   2   1      619.80      655.21      9.70 o 
  -7   2   1       50.21       62.14      2.37 o 
  -6   2   1     1701.42     1756.03     16.13 o 
  -5   2   1        2.72        5.31      1.22 o 
  -4   2   1     3391.56     3540.24     34.97 o 
  -3   2   1      207.04      207.60      3.67 o 
  -2   2   1      562.39      556.89     10.92 o 
  -1   2   1    18094.17    17724.88    355.06 o 
   0   2   1     1053.15     1127.03     15.24 o 
   1   2   1     6121.71     5947.92    163.61 o 
   2   2   1      406.38      400.24      5.20 o 
   3   2   1     2720.42     2766.06     25.91 o 
   4   2   1     1456.13     1586.05     15.77 o 
   5   2   1     1982.26     1971.30     19.54 o 
   6   2   1       17.84       21.17      1.03 o 
   7   2   1     1771.64     1704.73     21.20 o 
   8   2   1        0.69        1.65      1.02 o 
   9   2   1      166.65      166.65      3.70 o 
  10   2   1        1.96        3.00      1.32 o 
  11   2   1        0.94       -0.20      1.39 o 
  12   2   1      176.64      189.36     10.13 o 
  13   2   1        2.68       -0.15      1.89 o 
  14   2   1      257.57      269.44      8.43 o 
 -13   3   1      101.03      103.67      5.39 o 
 -12   3   1      103.84      104.88      7.30 o 
 -11   3   1       89.50       97.87      4.62 o 
 -10   3   1      295.81      306.01      7.02 o 
  -9   3   1       26.19       24.10      1.96 o 
  -8   3   1      253.78      250.36      5.56 o 
  -7   3   1       75.82       80.00      6.11 o 
  -6   3   1      563.42      528.15      6.69 o 
  -5   3   1      570.79      583.60      7.45 o 
  -4   3   1     1085.79     1129.48     12.46 o 
  -3   3   1     7232.57     7731.86     82.85 o 
  -2   3   1      185.34      151.69      3.07 o 
  -1   3   1     3026.40     3135.57     41.27 o 
   0   3   1      842.56      851.12     12.14 o 
   1   3   1       81.28       70.95      1.87 o 
   2   3   1      311.81      294.37      4.83 o 
   3   3   1     5842.46     5912.77     58.98 o 
   4   3   1       19.85       16.74      0.83 o 
   5   3   1     3648.29     3716.33     30.05 o 
   6   3   1      322.87      308.12      3.93 o 
   7   3   1      576.55      555.76      8.03 o 
   8   3   1        3.68        7.46      1.51 o 
   9   3   1        8.70        9.13      1.33 o 
  10   3   1      188.78      184.34      4.51 o 
  11   3   1      108.44      103.84      4.76 o 
  12   3   1      220.04      220.13     15.52 o 
  13   3   1       24.03       18.94      2.71 o 
  14   3   1      140.81      143.17      6.02 o 
 -13   4   1       31.34       27.26      3.52 o 
 -12   4   1       59.86       59.64      4.11 o 
 -11   4   1        1.73        3.55      2.06 o 
 -10   4   1      283.85      287.29      9.42 o 
  -9   4   1       27.22       22.50      2.16 o 
  -8   4   1      470.04      458.59      8.55 o 
  -7   4   1      127.34      118.33      3.63 o 
  -6   4   1     1590.24     1589.36     18.48 o 
  -5   4   1     1246.03     1262.58     14.29 o 
  -4   4   1        3.87        6.87      0.87 o 
  -3   4   1     2636.85     2665.62     26.96 o 
  -2   4   1      262.60      326.02      4.55 o 
  -1   4   1      891.40      823.56      9.01 o 
   0   4   1      549.04      571.43      7.46 o 
   1   4   1     3368.50     3530.80     52.66 o 
   2   4   1        1.09        2.90      1.38 o 
   3   4   1     4632.68     4742.38     46.55 o 
   4   4   1      460.42      462.58      5.40 o 
   5   4   1      578.32      555.55      6.41 o 
   6   4   1      468.70      428.06      5.83 o 
   7   4   1      375.43      397.70      6.66 o 
   8   4   1      222.42      209.09      8.36 o 
   9   4   1      335.78      337.78      6.45 o 
  10   4   1      323.92      330.95      7.18 o 
  11   4   1       89.66       87.61      4.54 o 
  12   4   1      118.98      115.97      6.55 o 
  13   4   1       92.80       94.67      4.95 o 
 -12   5   1      230.85      229.55      7.85 o 
 -11   5   1        2.87        1.71      1.95 o 
 -10   5   1      266.95      253.41      6.70 o 
  -9   5   1       18.89       16.79      2.13 o 
  -8   5   1      254.41      255.43     11.25 o 
  -7   5   1      508.94      493.66      7.65 o 
  -6   5   1       11.63       10.27      1.21 o 
  -5   5   1     1645.95     1721.77     18.95 o 
  -4   5   1     1173.77     1341.09     15.55 o 
  -3   5   1     2040.80     1945.50     20.50 o 
  -2   5   1        2.01        1.08      0.63 o 
  -1   5   1     2120.35     2284.61     19.14 o 
   0   5   1        1.03        0.01      0.45 o 
   1   5   1     6942.84     7365.27     70.54 o 
   2   5   1       69.64       65.34      1.57 o 
   3   5   1     1966.73     1937.67     20.49 o 
   4   5   1      953.67      890.43     10.70 o 
   5   5   1      487.57      505.63      6.22 o 
   6   5   1       29.64       26.83      4.22 o 
   7   5   1      143.13      162.14      4.06 o 
   8   5   1      237.85      243.71      7.25 o 
   9   5   1        0.65        2.98      1.35 o 
  10   5   1      345.32      346.97      7.77 o 
  11   5   1       55.32       48.64      3.27 o 
  12   5   1      265.54      272.50      7.32 o 
  13   5   1      127.38      129.30      6.40 o 
 -12   6   1      222.73      231.93      8.23 o 
 -11   6   1        3.55        6.45      2.29 o 
 -10   6   1       33.14       33.21      3.04 o 
  -9   6   1       26.01       25.09      2.57 o 
  -8   6   1        2.44        0.06      1.43 o 
  -7   6   1      602.77      604.27      9.22 o 
  -6   6   1      626.67      627.77      9.24 o 
  -5   6   1     1243.04     1225.40     16.93 o 
  -4   6   1      149.37      154.86      3.47 o 
  -3   6   1     2445.60     2418.78     22.69 o 
  -2   6   1       45.46       38.92      1.46 o 
  -1   6   1     3535.86     3616.57     27.96 o 
   0   6   1      314.92      314.56      3.84 o 
   1   6   1     2595.20     2579.30     26.80 o 
   2   6   1      327.15      312.06      3.90 o 
   3   6   1       27.48       31.47      1.11 o 
   4   6   1      194.23      183.09      3.28 o 
   5   6   1       39.42       45.76      2.40 o 
   6   6   1      509.10      519.30      9.42 o 
   7   6   1        1.30        0.96      1.12 o 
   8   6   1     1276.26     1283.55     17.49 o 
   9   6   1       77.22       63.42      3.12 o 
  10   6   1      301.61      292.62      8.77 o 
  11   6   1       71.15       71.90      4.77 o 
  12   6   1        1.48        0.87      2.13 o 
  13   6   1      194.24      213.56      9.65 o 
 -11   7   1        0.87        2.00      2.18 o 
 -10   7   1       85.19       83.53      4.40 o 
  -9   7   1      317.09      310.29      7.94 o 
  -8   7   1       14.46       11.41      2.11 o 
  -7   7   1      630.40      630.95     11.64 o 
  -6   7   1      142.98      155.55      4.12 o 
  -5   7   1      729.00      673.75     10.40 o 
  -4   7   1       93.42       79.15      2.55 o 
  -3   7   1      214.33      205.22      3.74 o 
  -2   7   1      735.16      757.42      7.93 o 
  -1   7   1      608.72      588.95      6.04 o 
   0   7   1      993.89     1027.38      8.68 o 
   1   7   1       65.32       67.38      2.37 o 
   2   7   1     1096.35     1069.99     11.18 o 
   3   7   1      172.39      204.94      3.76 o 
   4   7   1     1233.66     1204.44     20.54 o 
   5   7   1      615.41      600.29      8.86 o 
   6   7   1     1393.31     1396.39     20.69 o 
   7   7   1       89.20       76.05      3.56 o 
   8   7   1      144.04      132.16      4.72 o 
   9   7   1       32.87       28.78      3.00 o 
  10   7   1       39.32       32.58      3.10 o 
  11   7   1      639.98      643.17     12.91 o 
  12   7   1        3.51        3.49      2.42 o 
  13   7   1      288.61      278.75      8.43 o 
 -11   8   1      146.43      153.26      7.09 o 
 -10   8   1       18.82       20.77      3.05 o 
  -9   8   1      560.19      541.11     11.50 o 
  -8   8   1      117.37      114.33      4.95 o 
  -7   8   1      128.32      128.37      6.00 o 
  -6   8   1      151.02      141.80      4.16 o 
  -5   8   1      167.24      163.07      4.93 o 
  -4   8   1      300.56      303.54      7.01 o 
  -3   8   1      431.11      431.84      5.96 o 
  -2   8   1      334.62      334.36      5.91 o 
  -1   8   1      994.89      976.16      8.55 o 
   0   8   1      158.64      145.78      2.83 o 
   1   8   1       34.26       36.98      1.31 o 
   2   8   1      574.56      537.82      6.28 o 
   3   8   1        0.48       -0.13      0.76 o 
   4   8   1     1131.95     1120.56     16.73 o 
   5   8   1      304.45      325.95      6.21 o 
   6   8   1      421.72      395.83      8.57 o 
   7   8   1      170.14      167.28      5.48 o 
   8   8   1      120.08      115.82      4.84 o 
   9   8   1      532.62      490.84     10.68 o 
  10   8   1      111.16      116.41      5.51 o 
  11   8   1      205.43      207.14      7.82 o 
  12   8   1      149.36      140.73      6.17 o 
 -10   9   1       45.92       30.80      4.02 o 
  -9   9   1      150.57      162.75      6.25 o 
  -8   9   1       85.39       80.44      4.53 o 
  -7   9   1      183.67      171.69      6.04 o 
  -6   9   1       86.60       83.08      4.17 o 
  -5   9   1      270.85      264.65      6.03 o 
  -4   9   1       32.87       32.37      2.31 o 
  -3   9   1      373.49      352.05      5.91 o 
  -2   9   1      103.61       97.85      2.94 o 
  -1   9   1      113.61      104.50      8.23 o 
   0   9   1      234.93      227.15      3.59 o 
   1   9   1      388.88      336.12      5.89 o 
   2   9   1      879.82      883.13     10.64 o 
   3   9   1      154.54      154.06      3.75 o 
   4   9   1      394.02      374.84      6.96 o 
   5   9   1      441.22      451.47     14.66 o 
   6   9   1      424.88      419.44      7.80 o 
   7   9   1      357.30      341.48      8.50 o 
   8   9   1      343.74      358.19     11.37 o 
   9   9   1      485.48      479.39     10.92 o 
  10   9   1      112.43      111.53      5.45 o 
  11   9   1       83.98       79.08      4.92 o 
  12   9   1        6.10        2.12      2.68 o 
 -10  10   1      124.21      116.84      9.29 o 
  -9  10   1        3.94        4.67      2.60 o 
  -8  10   1      177.82      189.94      6.98 o 
  -7  10   1       84.06       87.33      6.97 o 
  -6  10   1      190.66      180.40      6.27 o 
  -5  10   1      130.45      107.98      4.82 o 
  -4  10   1      147.35      148.45      4.67 o 
  -3  10   1       92.08       87.35      4.03 o 
  -2  10   1      142.34      147.50      5.25 o 
  -1  10   1       92.54       79.93      3.73 o 
   0  10   1      166.17      180.41      8.12 o 
   1  10   1       31.25       28.87      1.97 o 
   2  10   1      263.38      255.51      6.01 o 
   3  10   1      581.69      597.92      8.22 o 
   4  10   1      193.27      188.06      4.96 o 
   5  10   1      528.91      509.91      9.01 o 
   6  10   1      357.62      377.34      7.67 o 
   7  10   1      594.01      578.45     12.26 o 
   8  10   1        0.25        1.16      2.17 o 
   9  10   1      286.84      286.40      8.65 o 
  10  10   1        8.17       10.99      3.00 o 
  11  10   1      185.92      180.52      7.35 o 
  -9  11   1       29.59       33.99      8.01 o 
  -8  11   1       64.54       71.99      4.91 o 
  -7  11   1       84.80       77.78      4.79 o 
  -6  11   1        8.83        8.88      2.55 o 
  -5  11   1       36.25       38.47      3.52 o 
  -4  11   1      143.36      150.77      4.81 o 
  -3  11   1      131.88      125.53      5.00 o 
  -2  11   1      162.12      166.99      4.79 o 
  -1  11   1      208.92      217.94      5.23 o 
   0  11   1      404.89      394.95      9.19 o 
   1  11   1      173.07      173.29      6.43 o 
   2  11   1       60.30       58.51      5.42 o 
   3  11   1      404.06      405.08     11.27 o 
   4  11   1      108.93      103.76      5.67 o 
   5  11   1      491.09      476.52      8.94 o 
   6  11   1        5.02        4.70      1.88 o 
   7  11   1      619.17      648.93     11.97 o 
   8  11   1        0.79        5.17      2.60 o 
   9  11   1      176.17      172.97      7.05 o 
  10  11   1        1.32        0.32      2.65 o 
  11  11   1       24.07       16.85      3.57 o 
  -8  12   1       21.50       21.20      4.18 o 
  -7  12   1        0.40        0.99      2.49 o 
  -6  12   1      112.18      125.61      6.00 o 
  -5  12   1       68.85       70.13      3.80 o 
  -4  12   1      150.61      145.45     10.37 o 
  -3  12   1      145.66      151.32      7.02 o 
  -2  12   1       26.76       26.54      4.98 o 
  -1  12   1       49.92       48.17      5.34 o 
   0  12   1       27.41       28.37      6.39 o 
   1  12   1      441.38      467.86     10.73 o 
   2  12   1       39.26       36.59      4.04 o 
   3  12   1      772.62      783.70     13.15 o 
   4  12   1      307.81      311.30     11.88 o 
   5  12   1      572.81      584.12     14.93 o 
   6  12   1        6.24       11.07      2.91 o 
   7  12   1       54.75       54.37      4.25 o 
   8  12   1       13.60       10.97      4.57 o 
   9  12   1        1.77        0.04      2.75 o 
  10  12   1      271.11      279.92     10.95 o 
  -7  13   1        9.19        5.54      3.52 o 
  -6  13   1       58.20       57.43      4.85 o 
  -5  13   1       30.98       32.93      3.17 o 
  -4  13   1        4.97        2.64      2.44 o 
  -3  13   1       22.28       20.33      4.69 o 
  -2  13   1      114.32      121.63      8.43 o 
  -1  13   1      140.12      131.74      8.43 o 
   0  13   1       50.56       50.73      5.49 o 
   1  13   1      324.45      335.99      8.92 o 
   2  13   1       21.04       21.30      2.83 o 
   3  13   1      277.27      270.92      9.27 o 
   4  13   1      116.53      109.66     10.97 o 
   5  13   1      106.02      113.23      6.73 o 
   6  13   1      239.65      242.00      9.68 o 
   7  13   1       97.97       87.48      6.48 o 
   8  13   1      137.46      142.30      6.64 o 
   9  13   1      110.04      105.46      6.14 o 
  -5  14   1       27.81       26.05      5.80 o 
  -4  14   1      158.15      156.19     10.45 o 
  -3  14   1       13.07        7.44      4.27 o 
  -2  14   1       30.59       19.99      4.84 o 
  -1  14   1       70.46       56.26      6.33 o 
   0  14   1      100.11       82.12      7.09 o 
   1  14   1      169.12      167.61      6.21 o 
   2  14   1       83.04       78.23     10.15 o 
   3  14   1      162.21      153.75      9.31 o 
   4  14   1      138.03      133.79      7.25 o 
   5  14   1      133.77      129.68      7.39 o 
   6  14   1       38.86       42.98      9.29 o 
   7  14   1       83.27      104.91     10.79 o 
  -3  15   1       34.33       33.87      6.06 o 
  -2  15   1        2.26        1.18      3.97 o 
  -1  15   1       40.62       34.75      5.72 o 
   0  15   1        0.76       -4.62      3.01 o 
   1  15   1       27.80       24.91      4.69 o 
   2  15   1       58.78       58.01      5.95 o 
   3  15   1       16.98       23.38      4.96 o 
   4  15   1      257.33      242.42     12.24 o 
   5  15   1       66.47       60.95      7.09 o 
  -4 -14   2        7.97        6.51      3.55 o 
  -3 -14   2       64.67       66.06      6.83 o 
  -2 -14   2       43.88       45.46      5.42 o 
  -1 -14   2       90.39       86.81      7.17 o 
   0 -14   2       17.01       22.92      4.88 o 
   1 -14   2       19.72       16.67      4.81 o 
   2 -14   2      123.50      122.09      9.31 o 
   3 -14   2       38.48       36.88      6.26 o 
   4 -14   2      135.87      162.21     10.83 o 
  -6 -13   2       58.03       54.08      9.71 o 
  -5 -13   2      121.31      121.17      7.41 o 
  -4 -13   2        7.84        4.27      3.30 o 
  -3 -13   2        7.87        9.30      3.89 o 
  -2 -13   2        8.85        8.66      2.56 o 
  -1 -13   2       17.70       11.25      2.59 o 
   0 -13   2      401.84      394.38     15.22 o 
   1 -13   2        3.73       10.98      4.08 o 
   2 -13   2      212.10      218.13     11.52 o 
   3 -13   2      287.27      278.89     10.21 o 
   4 -13   2       67.45       62.58      5.50 o 
   5 -13   2      118.40      124.87      6.51 o 
   6 -13   2       15.20       16.26      3.99 o 
  -8 -12   2       44.55       38.25      5.40 o 
  -7 -12   2      293.88      306.78     11.63 o 
  -6 -12   2       18.07       20.27      5.47 o 
  -5 -12   2        2.58       -0.29      2.80 o 
  -4 -12   2       12.03        7.97      3.38 o 
  -3 -12   2       29.93       19.22      7.34 o 
  -2 -12   2       78.93       68.64      3.76 o 
  -1 -12   2       22.49       16.40      2.68 o 
   0 -12   2       50.54       55.57      5.76 o 
   1 -12   2      107.57      103.66      6.88 o 
   2 -12   2       76.55       81.87      5.49 o 
   3 -12   2      100.22      105.43      8.35 o 
   4 -12   2      108.55      112.88      4.29 o 
   5 -12   2        3.38        2.77      1.86 o 
   6 -12   2      140.00      145.06      5.71 o 
   7 -12   2       66.40       60.61      4.62 o 
  -9 -11   2      245.30      255.07      7.65 o 
  -8 -11   2       28.55       32.11      3.67 o 
  -7 -11   2      133.69      121.67      5.90 o 
  -6 -11   2        3.90        5.47      3.38 o 
  -5 -11   2       10.08        4.58      3.18 o 
  -4 -11   2        4.04        3.90      3.66 o 
  -3 -11   2      163.06      160.67      5.03 o 
  -2 -11   2       55.14       44.40      4.07 o 
  -1 -11   2        0.60        0.08      1.56 o 
   0 -11   2      144.94      141.95      8.01 o 
   1 -11   2       47.51       34.91      4.58 o 
   2 -11   2      322.38      299.89     11.75 o 
   3 -11   2       42.40       50.84      3.18 o 
   4 -11   2      109.12      110.40      4.44 o 
   5 -11   2       37.18       41.05      3.26 o 
   6 -11   2      113.93      108.04      4.72 o 
   7 -11   2      102.13      101.93      4.67 o 
   8 -11   2        2.58        3.76      2.32 o 
   9 -11   2        1.61       -1.24      2.92 o 
 -10 -10   2       13.45       17.46      3.75 o 
  -9 -10   2       97.51       96.69      5.77 o 
  -8 -10   2      195.41      209.49      6.44 o 
  -7 -10   2        9.39        6.13      2.26 o 
  -6 -10   2       34.64       36.16      3.02 o 
  -5 -10   2      195.21      194.06      6.40 o 
  -4 -10   2      322.88      286.52      9.40 o 
  -3 -10   2       54.03       62.65      3.95 o 
  -2 -10   2      246.38      250.86      6.33 o 
  -1 -10   2       82.22       71.21      3.45 o 
   0 -10   2      272.92      279.72      9.64 o 
   1 -10   2       78.64       67.05      4.35 o 
   2 -10   2        6.55        6.31      1.69 o 
   3 -10   2       10.51       12.17      1.94 o 
   4 -10   2       29.95       26.52      2.40 o 
   5 -10   2      124.42      116.60      5.19 o 
   6 -10   2        2.22        3.99      2.48 o 
   7 -10   2      206.29      208.13      8.90 o 
   8 -10   2        0.24        0.09      1.92 o 
   9 -10   2       95.95       93.78      4.49 o 
 -10  -9   2      228.11      225.91      8.23 o 
  -9  -9   2       94.82       92.37      8.62 o 
  -8  -9   2       20.21       20.73      3.27 o 
  -7  -9   2       37.09       38.30      3.05 o 
  -6  -9   2       67.46       57.86      4.33 o 
  -5  -9   2      130.84      132.36      7.10 o 
  -4  -9   2      247.04      212.91     11.13 o 
  -3  -9   2       15.97        5.73      1.59 o 
  -2  -9   2       77.46      106.75      3.93 o 
  -1  -9   2       60.61       44.81      2.69 o 
   0  -9   2       38.94       48.59      2.68 o 
   1  -9   2      176.40      150.62      4.37 o 
   2  -9   2       77.39       79.35      3.21 o 
   3  -9   2      473.23      422.31      7.74 o 
   4  -9   2      282.59      277.40      6.63 o 
   5  -9   2      300.40      305.88      7.89 o 
   6  -9   2       10.70        8.46      2.25 o 
   7  -9   2       17.72       17.08      4.79 o 
   8  -9   2        4.42        1.79      2.15 o 
   9  -9   2      106.58      111.14      4.57 o 
  10  -9   2       26.77       29.50      3.37 o 
 -11  -8   2       16.23       10.01      3.31 o 
 -10  -8   2      103.73       87.82      5.25 o 
  -9  -8   2        5.32        4.85      2.46 o 
  -8  -8   2       52.67       51.26      4.00 o 
  -7  -8   2      234.03      225.55      7.15 o 
  -6  -8   2      646.28      614.39     10.47 o 
  -5  -8   2      123.33      112.78      4.81 o 
  -4  -8   2       29.95       48.83      2.68 o 
  -3  -8   2        0.95        2.38      0.99 o 
  -2  -8   2       33.67       53.68      2.47 o 
  -1  -8   2      202.76      179.70      3.92 o 
   0  -8   2       43.07       47.88      1.73 o 
   1  -8   2      569.05      528.21      7.15 o 
   2  -8   2      314.68      309.86      5.37 o 
   3  -8   2      257.47      251.47      6.91 o 
   4  -8   2       24.87       26.32      3.37 o 
   5  -8   2      100.90       98.75      4.23 o 
   6  -8   2       42.96       38.92      4.18 o 
   7  -8   2      158.56      152.27      5.37 o 
   8  -8   2        2.00        2.22      2.25 o 
   9  -8   2      262.58      262.78      7.58 o 
  10  -8   2       97.56       99.19      4.21 o 
  11  -8   2       24.99       19.27      3.40 o 
 -11  -7   2       47.58       42.68      4.15 o 
 -10  -7   2      195.71      188.66      6.98 o 
  -9  -7   2      185.78      177.31      6.53 o 
  -8  -7   2      524.10      507.47     11.35 o 
  -7  -7   2      100.19      102.23      4.67 o 
  -6  -7   2      209.51      226.10      5.41 o 
  -5  -7   2        3.67        3.33      1.41 o 
  -4  -7   2       14.12        5.97      1.38 o 
  -3  -7   2        5.69        9.98      1.05 o 
  -2  -7   2       44.27       41.44      1.71 o 
  -1  -7   2       36.95       35.40      1.40 o 
   0  -7   2       22.12       19.36      1.09 o 
   1  -7   2      644.23      668.85      6.68 o 
   2  -7   2       28.62       36.95      1.41 o 
   3  -7   2      606.04      631.97      8.37 o 
   4  -7   2      475.98      475.26      9.21 o 
   5  -7   2      333.32      322.15      7.93 o 
   6  -7   2        6.07        3.07      2.31 o 
   7  -7   2      310.11      311.41      7.48 o 
   8  -7   2      284.86      286.39     13.78 o 
   9  -7   2      154.69      158.86      5.50 o 
  10  -7   2      142.43      136.58      4.53 o 
  11  -7   2      165.59      159.57      8.41 o 
  12  -7   2        1.24        0.50      2.31 o 
 -12  -6   2      131.86      127.97      6.07 o 
 -11  -6   2        4.32        2.16      2.52 o 
 -10  -6   2      226.47      205.38      6.95 o 
  -9  -6   2        6.12        4.48      2.15 o 
  -8  -6   2      676.57      641.85     12.44 o 
  -7  -6   2        0.54       -0.09      1.42 o 
  -6  -6   2        7.99       16.42      2.21 o 
  -5  -6   2       49.04       29.58      2.00 o 
  -4  -6   2      114.48      106.70      3.66 o 
  -3  -6   2        3.03        3.14      0.73 o 
  -2  -6   2       41.67       32.38      1.61 o 
  -1  -6   2     1296.07     1328.85     11.52 o 
   0  -6   2       38.80       41.25      1.31 o 
   1  -6   2     1637.36     1612.90     13.40 o 
   2  -6   2      715.97      743.21      7.60 o 
   3  -6   2      116.47      109.41      2.28 o 
   4  -6   2      264.17      258.24      4.14 o 
   5  -6   2      143.08      131.32      5.25 o 
   6  -6   2       84.21       82.30      3.42 o 
   7  -6   2      305.06      286.04      6.68 o 
   8  -6   2      391.83      369.36      7.97 o 
   9  -6   2      173.87      190.31      5.61 o 
  10  -6   2        8.58        8.01      2.05 o 
  11  -6   2       39.62       38.28      4.02 o 
  12  -6   2       55.74       59.83      4.19 o 
 -12  -5   2       82.79       78.41      4.75 o 
 -11  -5   2        2.43        3.27      2.28 o 
 -10  -5   2      153.49      158.37      5.86 o 
  -9  -5   2       39.28       36.50      4.09 o 
  -8  -5   2       80.39       83.18      3.62 o 
  -7  -5   2      101.79      109.06      4.97 o 
  -6  -5   2       45.12       48.50      2.61 o 
  -5  -5   2      407.42      423.47      6.44 o 
  -4  -5   2      675.09      607.40      9.05 o 
  -3  -5   2      973.74      912.89      8.48 o 
  -2  -5   2        0.88        3.20      0.61 o 
  -1  -5   2     1769.46     1712.09     17.99 o 
   0  -5   2      311.62      358.14      4.55 o 
   1  -5   2       14.66       28.27      1.01 o 
   2  -5   2      311.85      305.36      4.04 o 
   3  -5   2       17.34       14.45      1.39 o 
   4  -5   2        4.11        7.55      0.81 o 
   5  -5   2      288.51      290.91      4.79 o 
   6  -5   2      595.21      589.50      9.84 o 
   7  -5   2        5.37        5.24      1.33 o 
   8  -5   2      653.65      637.42     13.26 o 
   9  -5   2        8.38        7.96      1.67 o 
  10  -5   2      339.55      336.21      7.53 o 
  11  -5   2        1.87        1.02      1.40 o 
  12  -5   2      224.22      230.15      6.55 o 
  13  -5   2        1.75       -1.91      2.13 o 
 -12  -4   2       44.10       42.98      7.40 o 
 -11  -4   2      108.24       99.17      4.82 o 
 -10  -4   2      275.32      275.37     11.70 o 
  -9  -4   2      123.07      125.95      4.78 o 
  -8  -4   2       93.36      104.75      3.83 o 
  -7  -4   2        2.95        0.95      1.19 o 
  -6  -4   2       14.30       10.03      2.20 o 
  -5  -4   2       87.29       65.17      2.24 o 
  -4  -4   2      292.41      320.79      4.16 o 
  -3  -4   2     2212.51     2253.66     17.38 o 
  -2  -4   2     1890.93     2044.59     16.55 o 
  -1  -4   2     2450.44     2525.49     22.98 o 
   0  -4   2       51.78       38.75      1.60 o 
   1  -4   2      373.79      389.13      4.12 o 
   2  -4   2        9.75       28.67      1.13 o 
   3  -4   2     1021.60      990.49     10.10 o 
   4  -4   2      107.31       95.44      2.04 o 
   5  -4   2        0.54        2.13      0.62 o 
   6  -4   2     1016.78      997.87     14.58 o 
   7  -4   2      112.18      110.10      3.54 o 
   8  -4   2      101.05      105.47      3.40 o 
   9  -4   2       27.16       23.42      2.35 o 
  10  -4   2      105.04      105.93      3.80 o 
  11  -4   2       76.87       77.40      2.97 o 
  12  -4   2       65.43       67.09      3.50 o 
  13  -4   2       83.19       94.41      5.70 o 
 -13  -3   2       11.04       10.83      3.11 o 
 -12  -3   2       82.09       88.56      5.25 o 
 -11  -3   2       19.64       15.49      7.61 o 
 -10  -3   2       21.01       23.99      2.63 o 
  -9  -3   2        2.01       -0.47      1.52 o 
  -8  -3   2      231.97      217.68      5.27 o 
  -7  -3   2      406.69      394.73      8.30 o 
  -6  -3   2       23.22       27.42      1.88 o 
  -5  -3   2     2957.16     3010.83     27.04 o 
  -4  -3   2      610.08      625.19      7.08 o 
  -3  -3   2     3639.34     3728.14     32.19 o 
  -2  -3   2       78.79      120.30      3.44 o 
  -1  -3   2       23.29       10.18      0.67 o 
   0  -3   2        6.40        3.68      1.09 o 
   1  -3   2       84.11       89.08      2.16 o 
   2  -3   2       73.35       66.39      1.70 o 
   3  -3   2       17.30       15.35      0.80 o 
   4  -3   2      532.66      540.63      6.43 o 
   5  -3   2      390.20      356.79      5.30 o 
   6  -3   2      521.85      521.02      5.77 o 
   7  -3   2       50.53       42.76      1.61 o 
   8  -3   2      121.44      118.60      3.10 o 
   9  -3   2      121.99      118.84      6.97 o 
  10  -3   2      439.58      434.96      9.33 o 
  11  -3   2      178.82      177.25      5.14 o 
  12  -3   2       95.62       94.92      3.81 o 
  13  -3   2       67.84       71.77      3.67 o 
 -13  -2   2       48.82       49.37      4.38 o 
 -12  -2   2        9.94        5.81      2.69 o 
 -11  -2   2      247.34      262.64     10.79 o 
 -10  -2   2        3.64        1.47      1.65 o 
  -9  -2   2      489.99      491.40      8.72 o 
  -8  -2   2       18.52       19.40      1.83 o 
  -7  -2   2      910.02      920.13     12.76 o 
  -6  -2   2       30.74       26.37      1.74 o 
  -5  -2   2      426.53      410.23      5.31 o 
  -4  -2   2     1555.65     1591.72     14.90 o 
  -3  -2   2      101.69      151.13      2.35 o 
  -2  -2   2      331.01      325.12      5.61 o 
  -1  -2   2       38.25       34.86      1.20 o 
   0  -2   2     1042.00     1042.82     14.58 o 
   1  -2   2      584.47      579.63      8.44 o 
   2  -2   2      616.32      647.67      7.95 o 
   3  -2   2      237.88      237.44      3.34 o 
   4  -2   2     1912.66     1870.74     19.38 o 
   5  -2   2      210.29      225.45      3.36 o 
   6  -2   2      334.18      320.59      4.46 o 
   7  -2   2      123.34      139.72      2.88 o 
   8  -2   2      451.76      479.86     10.14 o 
   9  -2   2      358.61      355.07      7.61 o 
  10  -2   2      137.27      137.63      5.53 o 
  11  -2   2       48.58       48.52      2.41 o 
  12  -2   2        5.49        5.14      2.61 o 
  13  -2   2      100.95      115.19      4.46 o 
  14  -2   2       45.16       47.32      3.23 o 
 -13  -1   2      135.85      144.24      6.54 o 
 -12  -1   2        6.38        4.73      2.46 o 
 -11  -1   2      156.18      159.94      6.23 o 
 -10  -1   2      110.69      128.32      5.27 o 
  -9  -1   2      132.12      135.76      4.10 o 
  -8  -1   2        3.84        2.32      1.16 o 
  -7  -1   2      583.12      569.49      8.71 o 
  -6  -1   2     1113.88     1167.28     14.88 o 
  -5  -1   2      522.71      505.07      5.99 o 
  -4  -1   2      949.48      912.68      9.13 o 
  -3  -1   2      436.36      459.84      5.66 o 
  -2  -1   2       20.55       14.68      0.81 o 
  -1  -1   2        4.98        4.39      0.50 o 
   0  -1   2     2285.31     2318.18     26.91 o 
   2  -1   2     1240.47     1249.40     20.74 o 
   3  -1   2     1278.79     1267.94     12.10 o 
   4  -1   2      843.84      771.84      7.98 o 
   5  -1   2       66.57       48.71      1.75 o 
   6  -1   2       66.04       66.59      1.22 o 
   7  -1   2      545.28      532.99      7.29 o 
   8  -1   2      387.96      402.50      6.68 o 
   9  -1   2      267.83      270.87      7.51 o 
  10  -1   2        1.04        2.80      1.33 o 
  11  -1   2       75.99       78.57      3.01 o 
  12  -1   2       11.25        9.47      1.68 o 
  13  -1   2      313.99      314.24      7.40 o 
  14  -1   2      248.93      265.48      6.95 o 
 -13   0   2       55.04       59.06      4.43 o 
 -12   0   2       90.85       94.62      5.11 o 
 -11   0   2       16.73       21.26      2.82 o 
 -10   0   2       35.75       35.48      2.98 o 
  -9   0   2      468.68      461.97      9.14 o 
  -8   0   2      100.62      103.47      3.25 o 
  -7   0   2      645.96      628.16      9.21 o 
  -6   0   2     1723.01     1685.25     20.15 o 
  -5   0   2        1.15        5.60      0.77 o 
  -4   0   2      234.24      201.98      2.94 o 
  -3   0   2      631.63      680.86      7.58 o 
  -2   0   2     5786.63     5681.32     84.13 o 
  -1   0   2      539.04      570.43      8.67 o 
   0   0   2     1105.43     1163.75     14.01 o 
   1   0   2      922.48      939.58     16.76 o 
   2   0   2      278.65      288.37      4.52 o 
   3   0   2        9.98        4.85      0.83 o 
   4   0   2       98.97       87.56      2.68 o 
   5   0   2      365.89      368.53      5.03 o 
   6   0   2      174.30      192.73      3.58 o 
   7   0   2     1347.46     1396.42     12.30 o 
   8   0   2        0.69        0.33      0.62 o 
   9   0   2      198.80      190.67      4.35 o 
  10   0   2      110.52      106.37      3.75 o 
  11   0   2      572.04      594.69     15.41 o 
  12   0   2      157.52      167.25      4.63 o 
  13   0   2      123.93      132.42      5.63 o 
  14   0   2      126.13      126.19      6.41 o 
 -13   1   2       28.78       21.97      3.36 o 
 -12   1   2       27.38       25.01      3.14 o 
 -11   1   2      130.21      124.46      9.86 o 
 -10   1   2        1.18       -0.70      1.75 o 
  -9   1   2      512.99      509.62      9.74 o 
  -8   1   2      440.63      443.00     11.38 o 
  -7   1   2      463.95      486.35      9.39 o 
  -6   1   2      443.25      383.93      8.27 o 
  -5   1   2     2001.24     2151.14     21.98 o 
  -4   1   2     2114.83     2218.64     22.58 o 
  -3   1   2     1864.63     1984.13     22.91 o 
  -2   1   2    11610.96    11868.03    191.62 o 
  -1   1   2     1227.11     1246.91     33.96 o 
   0   1   2     5774.47     5828.90     95.09 o 
   1   1   2     1366.15     1379.52     24.31 o 
   2   1   2     5153.45     5315.01     54.23 o 
   3   1   2       17.15       15.20      0.68 o 
   4   1   2        0.57        0.41      0.59 o 
   5   1   2      340.80      322.41      4.46 o 
   6   1   2      284.42      311.21      5.79 o 
   7   1   2      211.00      204.76      2.78 o 
   8   1   2      599.01      626.63     12.64 o 
   9   1   2      164.11      163.20      3.64 o 
  10   1   2      211.02      208.40      5.38 o 
  11   1   2      466.85      494.92     13.50 o 
  12   1   2      582.07      594.75     11.02 o 
  13   1   2        7.33        8.66      1.94 o 
  14   1   2      231.44      245.28      6.73 o 
 -13   2   2       63.81       57.58      4.41 o 
 -12   2   2       13.10        7.23      2.58 o 
 -11   2   2      160.20      159.56      6.05 o 
 -10   2   2        5.52        4.85      1.91 o 
  -9   2   2      311.43      306.39      7.04 o 
  -8   2   2      627.59      603.66     10.57 o 
  -7   2   2     1788.15     1872.52     29.74 o 
  -6   2   2     1310.43     1342.86     18.48 o 
  -5   2   2      287.47      310.00      4.88 o 
  -4   2   2     6413.02     6586.88     64.95 o 
  -3   2   2        4.49        2.28      0.68 o 
  -2   2   2     3111.48     3135.92     34.96 o 
  -1   2   2     1775.83     1878.28     25.30 o 
   0   2   2     1133.58     1129.06     15.44 o 
   1   2   2      971.39     1016.29     17.54 o 
   2   2   2      319.28      331.34      5.62 o 
   3   2   2        5.92        6.04      0.74 o 
   4   2   2      809.70      813.27      7.93 o 
   5   2   2     1362.60     1414.81     13.23 o 
   6   2   2      247.05      243.93      3.07 o 
   7   2   2      227.82      239.09      5.02 o 
   8   2   2       97.53       81.44      3.32 o 
   9   2   2      932.30      934.05     13.32 o 
  10   2   2      588.63      582.41     13.34 o 
  11   2   2       10.96       12.14      1.49 o 
  12   2   2      581.49      601.92     16.21 o 
  13   2   2        2.79        1.90      1.77 o 
  14   2   2      310.33      338.30     15.77 o 
 -13   3   2       10.43        9.17      3.89 o 
 -12   3   2       32.70       33.29      6.39 o 
 -11   3   2       11.65       12.22      2.52 o 
 -10   3   2      750.93      743.21     14.94 o 
  -9   3   2      356.51      357.61      9.84 o 
  -8   3   2      425.15      418.33      8.11 o 
  -7   3   2        2.89        2.46      1.13 o 
  -6   3   2      289.56      310.27      6.70 o 
  -5   3   2      472.32      468.72      7.15 o 
  -4   3   2      351.30      329.48      4.86 o 
  -3   3   2      525.78      523.70      6.56 o 
  -2   3   2       75.47       73.98      3.46 o 
  -1   3   2     1440.90     1435.49     20.40 o 
   0   3   2      602.32      610.96      9.20 o 
   1   3   2      868.47      906.94     16.40 o 
   2   3   2        9.96       11.88      1.03 o 
   3   3   2      996.54      995.49     13.86 o 
   4   3   2       62.37       54.99      1.53 o 
   5   3   2     1344.97     1362.44     14.17 o 
   6   3   2      123.27      120.71      3.24 o 
   7   3   2      356.62      330.03      7.43 o 
   8   3   2      773.13      754.64      9.27 o 
   9   3   2      139.88      136.00      3.80 o 
  10   3   2     1116.23     1134.01     14.99 o 
  11   3   2      212.06      208.41     10.51 o 
  12   3   2      337.66      328.75      7.85 o 
  13   3   2        8.08        4.86      2.00 o 
  14   3   2      252.07      281.04     16.65 o 
 -12   4   2      263.78      275.71      8.74 o 
 -11   4   2       83.54       73.84      4.46 o 
 -10   4   2      113.19      107.66      4.99 o 
  -9   4   2      271.66      278.74      6.77 o 
  -8   4   2       47.24       44.31      2.65 o 
  -7   4   2      321.80      331.15      6.82 o 
  -6   4   2      933.76      898.42     20.65 o 
  -5   4   2     1050.77     1036.91     12.32 o 
  -4   4   2      979.26      964.58     11.67 o 
  -3   4   2      110.05      134.43      2.76 o 
  -2   4   2      300.19      297.48      4.34 o 
  -1   4   2      641.24      605.73      7.00 o 
   0   4   2      988.98     1081.00     12.91 o 
   1   4   2       23.34       14.41      0.84 o 
   2   4   2     1748.51     1750.03     20.56 o 
   3   4   2     1622.69     1673.46     29.47 o 
   4   4   2     1946.08     1936.33     18.66 o 
   5   4   2      247.09      258.16      3.61 o 
   6   4   2     1761.35     1728.68     16.28 o 
   7   4   2      853.43      829.00     14.40 o 
   8   4   2     1963.87     1925.70     23.14 o 
   9   4   2       16.83       16.79      1.55 o 
  10   4   2      259.71      248.84      6.11 o 
  11   4   2       27.72       24.33      2.21 o 
  12   4   2      156.56      154.53      4.92 o 
  13   4   2       33.41       33.39      3.08 o 
  14   4   2        7.26        3.10      2.33 o 
 -12   5   2      144.22      155.52      7.76 o 
 -11   5   2      294.39      290.04      8.82 o 
 -10   5   2       87.13       87.75      4.26 o 
  -9   5   2        5.18        5.97      2.36 o 
  -8   5   2      664.81      649.32     11.54 o 
  -7   5   2      264.72      253.57      7.67 o 
  -6   5   2       53.08       44.64      2.48 o 
  -5   5   2        9.41        6.92      1.47 o 
  -4   5   2       85.76       99.57      2.67 o 
  -3   5   2      691.96      649.06      7.39 o 
  -2   5   2      729.25      750.51      8.13 o 
  -1   5   2      895.69      882.99      9.16 o 
   0   5   2      194.89      171.69      2.59 o 
   1   5   2       40.62       38.17      1.18 o 
   2   5   2     2322.74     2268.00     21.07 o 
   3   5   2     1075.85     1102.45     18.85 o 
   4   5   2     2902.15     3062.53     31.21 o 
   5   5   2      931.52      881.20      8.74 o 
   6   5   2     2392.65     2346.05     24.83 o 
   7   5   2      668.59      672.62      9.85 o 
   8   5   2      590.43      579.87      9.08 o 
   9   5   2       82.57       80.69      3.06 o 
  10   5   2      159.09      169.05      4.56 o 
  11   5   2       25.64       24.76      2.46 o 
  12   5   2      175.36      177.41      5.60 o 
  13   5   2      320.20      333.46      8.17 o 
  14   5   2       12.32       13.02      2.87 o 
 -12   6   2       77.73       81.97      6.73 o 
 -11   6   2       10.36       13.16      5.68 o 
 -10   6   2       75.72       76.05      6.32 o 
  -9   6   2       54.95       59.31      3.51 o 
  -8   6   2       19.18       17.99      2.19 o 
  -7   6   2      413.77      391.18      8.24 o 
  -6   6   2      299.29      302.63      6.79 o 
  -5   6   2      104.96      108.43      4.54 o 
  -4   6   2       68.25       66.16      2.34 o 
  -3   6   2     1397.00     1373.55     12.71 o 
  -2   6   2      149.90      140.16      2.46 o 
  -1   6   2      285.26      288.73      3.61 o 
   0   6   2     1028.47      972.24      9.44 o 
   1   6   2     2181.22     2290.96     19.57 o 
   2   6   2     3442.29     3672.43     30.29 o 
   3   6   2      777.73      770.54      8.94 o 
   4   6   2     1256.14     1243.70     14.33 o 
   5   6   2      121.04      118.14      3.32 o 
   6   6   2     1452.74     1391.07     19.78 o 
   7   6   2      259.24      254.04      6.60 o 
   8   6   2      292.20      304.70      6.65 o 
   9   6   2       34.18       34.48      2.37 o 
  10   6   2      431.04      430.77      9.54 o 
  11   6   2      144.66      143.89      5.12 o 
  12   6   2       50.09       46.09      5.61 o 
  13   6   2      208.21      210.81      6.70 o 
 -11   7   2        1.03        2.32      2.52 o 
 -10   7   2        4.17        4.47      2.25 o 
  -9   7   2       93.28       84.39      4.28 o 
  -8   7   2      281.33      269.20      7.11 o 
  -7   7   2        2.87        1.91      1.54 o 
  -6   7   2       17.28       13.72      1.96 o 
  -5   7   2      429.15      408.79      9.15 o 
  -4   7   2      370.44      359.19      7.42 o 
  -3   7   2      768.19      747.80      7.99 o 
  -2   7   2      579.65      555.82      6.85 o 
  -1   7   2      398.97      410.09      4.47 o 
   0   7   2     2661.54     2732.26     21.74 o 
   1   7   2      119.68      127.18      2.82 o 
   2   7   2     1840.43     1904.21     16.78 o 
   3   7   2       32.27       33.38      1.27 o 
   4   7   2     2918.15     2841.52     47.25 o 
   5   7   2       84.04       80.50      2.70 o 
   6   7   2     1467.02     1458.22     21.04 o 
   7   7   2      105.12       96.80      3.81 o 
   8   7   2      147.99      152.97      4.95 o 
   9   7   2       12.82       11.36      2.06 o 
  10   7   2       84.07       79.08      4.00 o 
  11   7   2      846.65      856.13     15.31 o 
  12   7   2      266.15      266.36      9.11 o 
  13   7   2      293.96      307.70      8.50 o 
 -11   8   2       26.56       28.95      3.94 o 
 -10   8   2       10.88        5.95      2.32 o 
  -9   8   2       27.52       22.77      2.97 o 
  -8   8   2       13.26        9.90      3.30 o 
  -7   8   2        9.14       10.78      2.20 o 
  -6   8   2       34.90       33.02      2.76 o 
  -5   8   2      200.00      193.46      7.41 o 
  -4   8   2      860.15      827.92     13.76 o 
  -3   8   2        9.68        6.60      1.29 o 
  -2   8   2     1332.24     1288.48     14.63 o 
  -1   8   2       20.31       25.52      1.25 o 
   0   8   2     3279.86     3289.46     26.10 o 
   1   8   2      104.58       97.00      1.96 o 
   2   8   2     2225.59     2221.43     23.76 o 
   3   8   2      473.31      460.03      7.84 o 
   4   8   2     2393.32     2355.08     27.02 o 
   5   8   2      150.65      141.86      3.79 o 
   6   8   2       14.62       17.80      3.34 o 
   7   8   2      235.30      218.65      8.32 o 
   8   8   2       16.52       16.74      3.00 o 
   9   8   2     1339.25     1330.63     29.89 o 
  10   8   2      309.79      311.90      9.45 o 
  11   8   2      364.09      361.27      9.19 o 
  12   8   2       10.11        8.56      2.68 o 
  13   8   2       75.27       77.72      5.23 o 
 -10   9   2       62.28       61.35     10.53 o 
  -9   9   2        3.01       -1.44      2.09 o 
  -8   9   2        6.35        8.83      2.41 o 
  -7   9   2       86.36       86.19      4.46 o 
  -6   9   2      484.66      455.99      9.95 o 
  -5   9   2       78.24       77.43      3.89 o 
  -4   9   2      256.43      247.38      7.84 o 
  -3   9   2       89.21       93.11      4.59 o 
  -2   9   2      678.00      660.79      9.82 o 
  -1   9   2       34.79       25.52      2.26 o 
   0   9   2      594.07      580.84      8.55 o 
   1   9   2       84.59       87.35      2.83 o 
   2   9   2     1128.84     1116.29     11.59 o 
   3   9   2      466.33      461.45      6.52 o 
   4   9   2      511.78      539.24      8.66 o 
   5   9   2      896.18      900.62     12.65 o 
   6   9   2      125.60      120.74      3.88 o 
   7   9   2     1021.11      989.89     16.74 o 
   8   9   2       13.68       12.35      5.62 o 
   9   9   2      186.02      167.84      6.04 o 
  10   9   2        4.00        5.41      2.47 o 
  11   9   2       14.71        9.41      3.12 o 
  12   9   2       20.96       21.19      4.17 o 
 -10  10   2       27.17       21.95      4.05 o 
  -9  10   2       28.29       29.44      3.67 o 
  -8  10   2       92.89      103.69      5.35 o 
  -7  10   2      148.06      141.75      5.88 o 
  -6  10   2      228.09      222.87      7.01 o 
  -5  10   2       13.37        9.14      2.21 o 
  -4  10   2      109.43      106.50      3.78 o 
  -3  10   2        0.88        0.51      1.29 o 
  -2  10   2      673.49      683.04     10.49 o 
  -1  10   2      129.90      107.92      6.63 o 
   0  10   2      425.57      424.82      7.90 o 
   1  10   2      356.59      326.94      6.74 o 
   2  10   2      748.75      754.64     12.14 o 
   3  10   2      534.53      522.20      7.40 o 
   4  10   2      110.68      100.34      3.60 o 
   5  10   2      685.04      675.74     10.68 o 
   6  10   2       46.46       42.39      3.36 o 
   7  10   2      535.23      511.99     11.08 o 
   8  10   2      100.45      104.43      5.06 o 
   9  10   2      121.74      122.65      5.64 o 
  10  10   2        1.96        0.56      2.33 o 
  11  10   2      183.55      185.71      7.23 o 
  12  10   2       47.77       38.95      4.23 o 
  -9  11   2       31.55       33.23      4.62 o 
  -8  11   2      270.45      282.09     10.46 o 
  -7  11   2        1.37        1.75      2.37 o 
  -6  11   2      104.41       96.04      5.04 o 
  -5  11   2       21.61       19.40      2.82 o 
  -4  11   2      293.59      298.32      7.23 o 
  -3  11   2        2.15        3.12      1.58 o 
  -2  11   2      207.84      214.11      5.37 o 
  -1  11   2      101.76       92.92      3.79 o 
   0  11   2      153.00      158.80      5.39 o 
   1  11   2      651.58      632.12     12.81 o 
   2  11   2      132.15      130.55      4.37 o 
   3  11   2      741.48      726.95     14.16 o 
   4  11   2        0.10        0.85      1.25 o 
   5  11   2     1033.19     1004.67     14.69 o 
   6  11   2       97.61      104.08      4.76 o 
   7  11   2      266.25      277.50      6.80 o 
   8  11   2       73.37       59.12      7.62 o 
   9  11   2      159.96      148.58      7.51 o 
  10  11   2        2.50       -0.52      2.46 o 
  11  11   2       37.73       40.61      6.54 o 
  -8  12   2       25.35       27.48      4.52 o 
  -7  12   2        2.06        1.64      2.50 o 
  -6  12   2       50.65       59.09      4.52 o 
  -5  12   2        3.13        3.65      1.95 o 
  -4  12   2      316.25      317.41      9.16 o 
  -3  12   2      204.79      200.04      5.67 o 
  -2  12   2      100.81       97.12     12.68 o 
  -1  12   2      511.36      519.10     17.05 o 
   0  12   2       97.73       98.96      6.67 o 
   1  12   2      534.58      518.52     18.56 o 
   2  12   2        0.07       -1.26      2.02 o 
   3  12   2      805.16      817.35     13.39 o 
   4  12   2       20.95       19.60      3.33 o 
   5  12   2      536.12      565.96     14.39 o 
   6  12   2        7.80        4.40      2.13 o 
   7  12   2       26.09       21.69      2.72 o 
   8  12   2        2.82       -0.05      2.07 o 
   9  12   2        4.55        1.69      2.81 o 
  10  12   2      185.73      179.20      7.44 o 
  -7  13   2        0.37       -0.84      2.94 o 
  -6  13   2      141.47      145.33      6.71 o 
  -5  13   2       89.55       99.53      4.59 o 
  -4  13   2       11.60        6.77      2.23 o 
  -3  13   2      227.57      242.27     12.01 o 
  -2  13   2        6.95        8.66      3.78 o 
  -1  13   2      426.85      409.98     15.26 o 
   0  13   2       25.43       18.57      2.46 o 
   1  13   2      717.97      751.75     17.05 o 
   2  13   2        7.91       10.91      2.82 o 
   3  13   2      711.09      755.31     22.43 o 
   4  13   2        1.13        5.51      3.22 o 
   5  13   2        5.81        4.92      3.14 o 
   6  13   2      100.75      104.96      6.51 o 
   7  13   2       10.78       10.54      3.01 o 
   8  13   2      338.90      343.68     12.57 o 
   9  13   2        0.57        0.87      2.85 o 
  -5  14   2       97.91      105.27      8.85 o 
  -4  14   2        6.97        6.22      4.46 o 
  -3  14   2       79.69       75.82      7.48 o 
  -2  14   2       49.55       37.19      5.64 o 
  -1  14   2      208.58      201.23     10.64 o 
   0  14   2        4.06        2.33      3.24 o 
   1  14   2      365.07      392.44     21.74 o 
   2  14   2      364.38      365.38     16.44 o 
   3  14   2       92.34       95.85      7.55 o 
   4  14   2      355.98      385.61     15.29 o 
   5  14   2        3.01        2.08      3.05 o 
   6  14   2      229.59      231.15     18.19 o 
   7  14   2       58.84       60.06      5.75 o 
   8  14   2       87.43       81.84      6.65 o 
  -4  15   2       12.18        1.53      4.27 o 
  -3  15   2       56.58       65.14      7.21 o 
  -2  15   2       10.16        3.17      3.78 o 
  -1  15   2      235.34      223.85     11.59 o 
   0  15   2      278.87      304.14     13.43 o 
   1  15   2      102.94       90.39      7.25 o 
   2  15   2      153.45      157.99      6.20 o 
   3  15   2        1.25        1.64      3.59 o 
   4  15   2       62.30       58.81      6.67 o 
   5  15   2        0.63        2.75      4.12 o 
   6  15   2      149.34      127.79      7.74 o 
  -1  16   2       22.32        8.70      4.35 o 
   0  16   2      154.85      157.14      9.88 o 
   1  16   2       11.46        6.90      3.85 o 
   3  16   2        6.78        2.33      3.78 o 
  -3 -14   3       89.39       79.03      7.25 o 
  -1 -14   3      112.44      118.81      8.43 o 
   0 -14   3       66.76       71.97      7.02 o 
   1 -14   3       58.25       51.38      6.48 o 
   2 -14   3       31.64       21.66      5.30 o 
   3 -14   3       16.80       15.14      5.11 o 
  -5 -13   3       50.69       51.78      5.51 o 
  -4 -13   3      244.95      255.26     10.11 o 
  -3 -13   3       15.78       23.07      4.06 o 
  -2 -13   3       82.61       97.36      5.07 o 
  -1 -13   3       43.93       30.67      4.92 o 
   0 -13   3      618.23      665.60     21.40 o 
   1 -13   3       69.25       78.15      7.25 o 
   2 -13   3      390.42      420.12     16.67 o 
   3 -13   3      226.34      231.65      9.54 o 
   4 -13   3      225.77      220.20      9.45 o 
   5 -13   3        8.15        7.45      3.66 o 
  -7 -12   3       47.28       50.90      8.22 o 
  -6 -12   3       82.94       89.04      8.01 o 
  -5 -12   3       52.35       53.77      5.43 o 
  -4 -12   3       59.18       69.55      5.64 o 
  -3 -12   3       12.20        4.93      2.99 o 
  -2 -12   3      691.43      725.06     13.16 o 
  -1 -12   3       55.14       56.25      3.87 o 
   0 -12   3      432.17      456.81     16.32 o 
   1 -12   3       59.94       53.53      8.49 o 
   2 -12   3      206.02      215.70      8.65 o 
   3 -12   3       15.88       16.19      3.60 o 
   4 -12   3      266.50      282.13      6.60 o 
   5 -12   3        1.51        3.62      1.97 o 
   6 -12   3      199.27      187.90      6.48 o 
   7 -12   3       19.00       14.22      3.27 o 
  -8 -11   3        0.50        4.08      3.53 o 
  -7 -11   3        4.16        3.65      9.36 o 
  -6 -11   3       28.63       22.67      5.13 o 
  -5 -11   3       27.55       19.90      3.96 o 
  -4 -11   3       16.48       19.33      3.69 o 
  -3 -11   3       31.05       31.45      6.12 o 
  -2 -11   3      246.94      256.16     11.91 o 
  -1 -11   3        0.53        0.86      1.70 o 
   0 -11   3       99.93       87.00      4.31 o 
   1 -11   3        2.79        2.40      2.84 o 
   2 -11   3      768.42      765.26     17.52 o 
   3 -11   3       37.48       37.73      3.81 o 
   4 -11   3      351.13      367.08      8.14 o 
   5 -11   3       33.72       34.79      3.05 o 
   6 -11   3      312.45      313.00     12.10 o 
   7 -11   3      142.83      144.57      5.59 o 
   8 -11   3       73.74       70.07      4.67 o 
  -9 -10   3       41.30       39.66      4.56 o 
  -8 -10   3        8.34        5.27      2.52 o 
  -7 -10   3        3.18        3.51      2.34 o 
  -6 -10   3       51.45       50.94      5.87 o 
  -5 -10   3       24.51       17.24      3.56 o 
  -4 -10   3      338.20      317.00     10.29 o 
  -3 -10   3        1.03       -2.62      1.47 o 
  -2 -10   3      378.30      390.82      8.40 o 
  -1 -10   3        8.35        3.95      1.73 o 
   0 -10   3      936.53      947.45     15.04 o 
   1 -10   3       71.41       75.41      4.66 o 
   2 -10   3      689.78      664.07     11.45 o 
   3 -10   3       62.66       73.23      3.49 o 
   4 -10   3      163.47      151.00      5.99 o 
   5 -10   3       15.61       15.82      2.72 o 
   6 -10   3      119.82      117.62      5.49 o 
   7 -10   3       56.02       49.41      4.89 o 
   8 -10   3        3.90        5.97      3.01 o 
   9 -10   3       13.61        8.27      4.31 o 
 -10  -9   3       14.67       12.79      3.50 o 
  -9  -9   3       17.05       16.37      3.45 o 
  -8  -9   3        8.87        9.38      3.03 o 
  -7  -9   3       49.15       52.54      3.52 o 
  -6  -9   3      350.12      328.12      8.16 o 
  -5  -9   3       11.89       14.75      2.54 o 
  -4  -9   3      697.57      664.19     15.66 o 
  -3  -9   3       98.56       79.25      3.51 o 
  -2  -9   3      361.41      364.31      7.77 o 
  -1  -9   3        5.11        5.43      1.93 o 
   0  -9   3      665.90      644.00     11.07 o 
   1  -9   3       94.49       90.30      3.03 o 
   2  -9   3       92.58       85.87      3.98 o 
   3  -9   3       15.00       12.23      2.26 o 
   4  -9   3      110.93      102.33      5.87 o 
   5  -9   3      191.85      192.70      6.28 o 
   6  -9   3        0.37        1.81      1.92 o 
   7  -9   3      268.01      268.37     11.72 o 
   8  -9   3        5.34        5.26      2.38 o 
   9  -9   3      148.63      164.12      6.45 o 
  10  -9   3        0.38       -1.39      2.02 o 
 -10  -8   3        3.73        4.95      2.91 o 
  -9  -8   3        8.09        5.99      2.88 o 
  -8  -8   3       31.99       22.06      4.74 o 
  -7  -8   3       50.48       46.80      3.91 o 
  -6  -8   3      237.54      232.06      6.04 o 
  -5  -8   3        9.92        4.02      1.63 o 
  -4  -8   3      175.50      182.58      4.99 o 
  -3  -8   3       15.78       22.73      1.69 o 
  -2  -8   3      703.94      709.25     11.85 o 
  -1  -8   3      835.59      769.07     12.50 o 
   0  -8   3      810.10      800.35     12.69 o 
   1  -8   3      168.11      126.00      3.14 o 
   2  -8   3      279.83      263.73      5.02 o 
   3  -8   3      150.33      141.34      3.69 o 
   4  -8   3      128.75      118.48      5.75 o 
   5  -8   3      198.42      202.54      6.11 o 
   6  -8   3       59.12       61.15      3.64 o 
   7  -8   3       23.49       23.61      3.29 o 
   8  -8   3       21.99       20.55      4.11 o 
   9  -8   3       59.08       61.77      8.89 o 
  10  -8   3      242.82      234.85      8.37 o 
  11  -8   3       47.21       42.84      3.44 o 
 -11  -7   3       37.20       36.19      4.22 o 
 -10  -7   3       65.91       58.52      4.61 o 
  -9  -7   3      189.77      182.35      6.86 o 
  -8  -7   3      340.74      338.38      9.37 o 
  -7  -7   3       83.15       83.99      6.02 o 
  -6  -7   3      282.26      300.91      9.47 o 
  -5  -7   3        1.91        0.66      1.55 o 
  -4  -7   3      421.88      400.26      7.34 o 
  -3  -7   3      746.65      697.90      9.93 o 
  -2  -7   3      591.55      555.17      6.24 o 
  -1  -7   3      264.76      245.19      5.32 o 
   0  -7   3       86.36       86.61      2.11 o 
   1  -7   3        8.32        8.26      1.03 o 
   2  -7   3        6.29        8.53      2.09 o 
   3  -7   3      452.21      462.51      8.17 o 
   4  -7   3       33.89       33.24      2.17 o 
   5  -7   3      223.92      223.00      7.67 o 
   6  -7   3      164.86      153.48      5.00 o 
   7  -7   3      194.75      194.07      5.85 o 
   8  -7   3      230.41      223.71      6.47 o 
   9  -7   3      237.20      234.36      6.76 o 
  10  -7   3      270.67      269.03      7.50 o 
  11  -7   3       76.49       77.73      5.34 o 
  12  -7   3        4.17        2.09      2.40 o 
 -11  -6   3      101.50       90.38      8.71 o 
 -10  -6   3      415.13      398.43     10.26 o 
  -9  -6   3       75.81       78.29      4.56 o 
  -8  -6   3      244.69      265.34      7.61 o 
  -7  -6   3       21.80       21.75      2.43 o 
  -6  -6   3      405.21      402.96      7.52 o 
  -5  -6   3       88.75      102.59      3.51 o 
  -4  -6   3      254.65      217.46      4.90 o 
  -3  -6   3      115.53      102.55      2.23 o 
  -2  -6   3       77.26       85.87      2.03 o 
  -1  -6   3       40.78       42.92      1.35 o 
   0  -6   3       50.74       49.49      1.56 o 
   1  -6   3      937.01      926.26      9.03 o 
   2  -6   3        4.52        8.05      0.89 o 
   3  -6   3      833.05      828.30      8.49 o 
   4  -6   3      673.18      660.31      8.66 o 
   5  -6   3      103.96      102.90      3.22 o 
   6  -6   3      747.02      751.04     14.82 o 
   7  -6   3      500.61      506.80      9.71 o 
   8  -6   3      590.36      580.54     10.86 o 
   9  -6   3      264.30      262.57      6.77 o 
  10  -6   3        4.49        3.88      1.87 o 
  11  -6   3       86.16       71.68      4.26 o 
  12  -6   3        7.77        7.21      2.04 o 
 -12  -5   3      174.59      165.84     10.64 o 
 -11  -5   3        0.31        0.90      2.51 o 
 -10  -5   3      324.01      302.51      8.45 o 
  -9  -5   3       66.62       59.14      5.00 o 
  -8  -5   3      274.75      278.08      7.47 o 
  -7  -5   3       11.92       15.70      2.06 o 
  -6  -5   3      520.26      462.79      8.55 o 
  -5  -5   3      105.73      104.30      3.29 o 
  -4  -5   3      128.19      125.83      2.99 o 
  -3  -5   3      186.06      186.15      2.88 o 
  -2  -5   3       21.24       20.78      1.27 o 
  -1  -5   3      714.29      730.33      7.06 o 
   0  -5   3       39.22       33.86      1.21 o 
   1  -5   3     1235.51     1217.08     11.08 o 
   2  -5   3      423.71      416.27      5.12 o 
   3  -5   3       33.85       37.14      1.29 o 
   4  -5   3     1043.49     1030.64     15.48 o 
   5  -5   3      203.23      198.90      3.73 o 
   6  -5   3      333.48      337.61      5.90 o 
   7  -5   3      229.34      233.46      5.57 o 
   8  -5   3      181.88      166.49     10.11 o 
   9  -5   3        0.75        1.15      1.36 o 
  10  -5   3       52.66       54.05      3.07 o 
  11  -5   3       17.45       17.11      2.37 o 
  12  -5   3      445.50      446.03      8.04 o 
  13  -5   3      133.82      132.48      6.79 o 
 -12  -4   3      195.32      187.86      8.08 o 
 -11  -4   3       55.46       48.51      9.22 o 
 -10  -4   3       33.86       41.06      3.50 o 
  -9  -4   3       94.67      115.48      4.91 o 
  -8  -4   3      572.48      528.99     12.92 o 
  -7  -4   3      243.72      232.27      5.68 o 
  -6  -4   3      114.97       99.38      3.50 o 
  -5  -4   3      496.42      438.38      6.59 o 
  -4  -4   3       31.07       30.34      1.93 o 
  -3  -4   3      491.84      477.99      4.89 o 
  -2  -4   3       63.55       60.07      1.57 o 
  -1  -4   3      802.87      734.38      7.35 o 
   0  -4   3       47.63       36.02      1.22 o 
   1  -4   3        4.23        2.93      0.49 o 
   2  -4   3      199.48      179.44      2.78 o 
   3  -4   3       23.56       27.81      1.18 o 
   4  -4   3      430.28      450.25      5.49 o 
   5  -4   3      216.90      214.66      3.42 o 
   6  -4   3     1075.89     1064.99     17.61 o 
   7  -4   3      173.87      175.68      4.31 o 
   8  -4   3      595.88      583.34      9.78 o 
   9  -4   3       12.31       14.14      1.80 o 
  10  -4   3      366.07      362.72      7.39 o 
  11  -4   3      107.38      113.61      4.09 o 
  12  -4   3       36.64       44.23      3.54 o 
  13  -4   3       54.97       50.34      3.49 o 
 -12  -3   3      108.29      104.21      6.00 o 
 -11  -3   3       30.54       27.20      3.53 o 
 -10  -3   3      203.02      190.86      6.25 o 
  -9  -3   3        5.44        4.28      1.93 o 
  -8  -3   3       67.40       58.71      3.03 o 
  -7  -3   3       63.91       47.97      3.36 o 
  -6  -3   3      506.11      503.06      8.45 o 
  -5  -3   3      884.53      861.69     12.13 o 
  -4  -3   3      236.47      239.86      3.63 o 
  -3  -3   3     2196.70     2230.49     17.20 o 
  -2  -3   3      226.74      166.62      2.97 o 
  -1  -3   3     3193.45     3269.89     29.68 o 
   0  -3   3      139.83      186.70      2.64 o 
   1  -3   3        5.11        5.93      0.62 o 
   2  -3   3      249.17      232.57      3.31 o 
   3  -3   3      270.62      303.60      4.07 o 
   4  -3   3      723.14      722.61      7.66 o 
   5  -3   3      208.56      210.13      3.17 o 
   6  -3   3      241.22      211.38      3.09 o 
   7  -3   3      585.76      584.09      6.38 o 
   8  -3   3       10.93       13.02      1.25 o 
   9  -3   3      342.67      349.66      6.39 o 
  10  -3   3      204.90      213.75      4.63 o 
  11  -3   3      678.24      684.50     11.23 o 
  12  -3   3       66.67       67.59      5.15 o 
  13  -3   3       56.42       62.65      3.24 o 
 -12  -2   3        3.75        1.73      2.64 o 
 -11  -2   3        1.77       -0.12      2.40 o 
 -10  -2   3       28.61       19.44      2.89 o 
  -9  -2   3      448.06      435.97      9.13 o 
  -8  -2   3      120.70      121.84      5.49 o 
  -7  -2   3     1037.44      999.42     14.02 o 
  -6  -2   3        3.08       -0.42      1.00 o 
  -5  -2   3     1531.45     1543.87     16.11 o 
  -4  -2   3       12.71       11.50      0.98 o 
  -3  -2   3      436.75      363.08      4.59 o 
  -2  -2   3       21.54        9.20      0.60 o 
  -1  -2   3        2.59        3.02      0.45 o 
   0  -2   3      117.77      101.69      1.64 o 
   1  -2   3      247.28      220.91      3.37 o 
   2  -2   3     1014.72     1035.55     12.29 o 
   3  -2   3       10.68       14.52      0.89 o 
   4  -2   3      335.10      324.88      3.62 o 
   5  -2   3     2424.88     2422.86     22.94 o 
   6  -2   3      158.10      151.01      2.81 o 
   7  -2   3      519.21      545.38      6.10 o 
   8  -2   3      909.40      958.04     20.84 o 
   9  -2   3      604.64      614.55     11.07 o 
  10  -2   3      237.35      250.24      7.39 o 
  11  -2   3       54.86       55.18      3.45 o 
  12  -2   3        0.38        1.34      1.33 o 
  13  -2   3       92.64       97.03      4.58 o 
  14  -2   3       87.70       87.04      3.79 o 
 -12  -1   3       47.05       46.03      4.22 o 
 -11  -1   3      534.65      549.06     13.11 o 
 -10  -1   3       63.33       60.96      7.86 o 
  -9  -1   3      293.47      292.76      8.14 o 
  -8  -1   3       91.20       89.49      3.36 o 
  -7  -1   3      176.75      182.93      4.47 o 
  -6  -1   3       89.15       94.45      4.05 o 
  -5  -1   3       67.91       58.49      1.85 o 
  -4  -1   3      419.06      372.66      4.79 o 
  -3  -1   3      177.33      198.41      2.99 o 
  -2  -1   3        5.19        8.18      0.74 o 
  -1  -1   3        4.75        4.93      0.89 o 
   0  -1   3      531.17      516.29      5.56 o 
   2  -1   3     1668.41     1783.26     27.90 o 
   3  -1   3     2535.76     2696.22     27.01 o 
   4  -1   3       63.66       56.42      1.51 o 
   5  -1   3     2753.75     3014.10     27.46 o 
   6  -1   3     1048.36     1064.92      9.98 o 
   7  -1   3      472.05      489.35      5.73 o 
   8  -1   3      400.03      437.27      6.33 o 
   9  -1   3      484.35      480.43      8.80 o 
  10  -1   3       14.86       14.39      2.68 o 
  11  -1   3       46.91       50.00      3.09 o 
  12  -1   3       31.36       28.59      3.01 o 
  13  -1   3      210.02      221.48      5.46 o 
  14  -1   3      163.23      160.76      4.71 o 
 -13   0   3       46.59       54.81      7.13 o 
 -12   0   3        0.69        2.91      2.53 o 
 -11   0   3      185.01      190.62      7.07 o 
 -10   0   3      487.27      511.27     11.93 o 
  -9   0   3       98.51      105.64      4.69 o 
  -8   0   3      261.78      257.02      5.58 o 
  -7   0   3      918.20      927.61     12.86 o 
  -6   0   3       21.86       22.96      1.66 o 
  -5   0   3      254.45      238.43      3.70 o 
  -4   0   3      103.52       77.27      1.85 o 
  -3   0   3      151.14      159.58      2.54 o 
  -2   0   3      215.30      218.61      3.54 o 
  -1   0   3      198.76      203.58      5.97 o 
   0   0   3     1953.42     1972.43     25.02 o 
   1   0   3      992.98     1017.23     12.33 o 
   2   0   3      436.54      491.31      6.23 o 
   3   0   3     9434.70     9662.15     86.31 o 
   4   0   3       18.10       11.93      0.83 o 
   5   0   3      796.03      742.00      9.24 o 
   6   0   3     1206.00     1261.76     13.60 o 
   7   0   3     1199.14     1202.87     13.52 o 
   8   0   3        0.01       -0.29      1.22 o 
   9   0   3      326.69      328.84      6.41 o 
  10   0   3       12.74        9.44      1.38 o 
  11   0   3      286.75      285.45      6.59 o 
  12   0   3      256.89      265.28      7.16 o 
  13   0   3        2.69        2.86      1.91 o 
  14   0   3       52.86       58.43      4.62 o 
 -12   1   3      138.22      143.03     15.26 o 
 -11   1   3      100.58      102.78      5.22 o 
 -10   1   3       50.02       47.35      3.56 o 
  -9   1   3      330.88      317.76      8.34 o 
  -8   1   3        3.89        5.40      1.56 o 
  -7   1   3        0.32        0.29      1.10 o 
  -6   1   3      426.08      402.39      7.70 o 
  -5   1   3      498.34      541.39      6.38 o 
  -4   1   3     1746.77     1807.42     17.69 o 
  -3   1   3       38.92       29.88      1.24 o 
  -2   1   3     1486.60     1541.59     19.98 o 
  -1   1   3        8.06       12.83      1.33 o 
   0   1   3       44.62       45.23      1.98 o 
   1   1   3     2404.56     2475.53     40.28 o 
   2   1   3      679.88      701.16      7.84 o 
   3   1   3     2074.94     2085.00     19.86 o 
   4   1   3     2969.32     3049.15     31.98 o 
   5   1   3      850.14      864.97     10.69 o 
   6   1   3        1.08        2.62      0.82 o 
   7   1   3     1312.20     1347.90     16.25 o 
   8   1   3      261.48      304.04      7.40 o 
   9   1   3      232.66      230.27      3.66 o 
  10   1   3      220.07      224.72      4.82 o 
  11   1   3       41.28       35.64      2.59 o 
  12   1   3      289.97      300.25      9.00 o 
  13   1   3      150.25      142.24      4.21 o 
  14   1   3        1.83        0.77      1.53 o 
 -12   2   3        7.80        9.94      2.83 o 
 -11   2   3       16.23       19.32      2.93 o 
 -10   2   3        9.39        6.41      2.46 o 
  -9   2   3       10.78        6.49      2.65 o 
  -8   2   3      154.28      149.32      5.15 o 
  -7   2   3     1137.35     1148.54     19.01 o 
  -6   2   3     1295.68     1281.09     21.28 o 
  -5   2   3      222.61      202.76      3.69 o 
  -4   2   3     1300.99     1389.40     15.05 o 
  -3   2   3      106.93       77.91      1.86 o 
  -2   2   3     2689.54     2743.22     35.96 o 
  -1   2   3      866.49      844.82     24.01 o 
   0   2   3     1720.95     1779.56     36.44 o 
   1   2   3     2308.46     2455.91     40.31 o 
   2   2   3     1304.44     1380.96     16.64 o 
   3   2   3      181.49      160.29      2.12 o 
   4   2   3       22.66       22.91      1.02 o 
   5   2   3      828.35      814.78      7.34 o 
   6   2   3     1702.85     1777.87     15.01 o 
   7   2   3      201.98      205.89      2.74 o 
   8   2   3      110.59      106.45      3.63 o 
   9   2   3        1.73        3.02      1.05 o 
  10   2   3      815.50      814.61     13.69 o 
  11   2   3      160.88      155.07      6.69 o 
  12   2   3      212.55      229.82      6.56 o 
  13   2   3        3.52        3.92      1.62 o 
  14   2   3      210.52      225.99      6.98 o 
 -12   3   3       11.38        5.19      2.72 o 
 -11   3   3       11.13        7.34      2.50 o 
 -10   3   3       79.49       84.29      5.11 o 
  -9   3   3      314.01      318.79      8.48 o 
  -8   3   3      435.05      431.20      8.86 o 
  -7   3   3      276.17      266.26      8.45 o 
  -6   3   3      698.28      713.43     11.46 o 
  -5   3   3        5.04        2.36      0.94 o 
  -4   3   3      503.55      510.05      9.33 o 
  -3   3   3     1220.66     1170.18     12.95 o 
  -2   3   3      956.92      986.80     12.51 o 
  -1   3   3     2712.81     2737.37     36.65 o 
   0   3   3      771.45      771.72     11.35 o 
   1   3   3     2391.46     2428.29     32.55 o 
   2   3   3       96.27       96.61      3.06 o 
   3   3   3     2137.08     2099.84     27.52 o 
   4   3   3      385.25      388.00      5.05 o 
   5   3   3     1140.70     1160.82     11.16 o 
   6   3   3       25.57       32.35      1.09 o 
   7   3   3        4.86        2.75      0.55 o 
   8   3   3      222.91      214.36      5.07 o 
   9   3   3      245.41      245.47      5.83 o 
  10   3   3      853.65      872.53     13.06 o 
  11   3   3      366.02      353.02      6.48 o 
  12   3   3      118.91      126.62      3.85 o 
  13   3   3        1.95        3.18      1.70 o 
  14   3   3      318.17      351.11      8.26 o 
 -12   4   3       92.68       98.87      5.66 o 
 -11   4   3        2.04        0.25      2.26 o 
 -10   4   3      140.35      144.16      6.00 o 
  -9   4   3      130.01      119.71      5.18 o 
  -8   4   3        5.90        6.78      3.93 o 
  -7   4   3       63.22       57.47      2.92 o 
  -6   4   3        8.06        7.41      1.39 o 
  -5   4   3      935.21      924.98     13.86 o 
  -4   4   3      242.81      258.32      4.45 o 
  -3   4   3     3440.63     3450.28     34.70 o 
  -2   4   3       83.76       93.85      2.22 o 
  -1   4   3     2024.93     2104.91     21.24 o 
   0   4   3      240.89      256.27      3.53 o 
   1   4   3     2648.36     2683.92     26.83 o 
   2   4   3      179.31      184.39      3.46 o 
   3   4   3     1016.72      970.59     14.96 o 
   4   4   3      155.57      145.57      2.68 o 
   5   4   3      116.44       85.05      1.89 o 
   6   4   3      181.12      170.48      2.78 o 
   7   4   3      326.23      331.98      5.31 o 
   8   4   3     2052.76     2054.16     24.18 o 
   9   4   3      886.05      854.43     10.68 o 
  10   4   3      135.34      140.69      3.63 o 
  11   4   3       36.00       31.27      2.14 o 
  12   4   3      182.54      178.69      4.97 o 
  13   4   3       27.58       30.87      2.74 o 
  14   4   3       41.22       43.12      3.31 o 
 -12   5   3       31.26       33.70      5.21 o 
 -11   5   3      222.81      217.43      7.86 o 
 -10   5   3        1.20        3.09      2.27 o 
  -9   5   3      283.12      262.75      7.94 o 
  -8   5   3      152.86      145.71      4.88 o 
  -7   5   3       75.55       78.34      3.52 o 
  -6   5   3      391.02      377.20      7.62 o 
  -5   5   3      942.00      877.69     13.59 o 
  -4   5   3      241.79      240.51      4.92 o 
  -3   5   3      800.01      798.18      9.85 o 
  -2   5   3      145.94      165.90      2.84 o 
  -1   5   3      503.28      498.40      5.21 o 
   0   5   3      252.05      250.45      3.38 o 
   1   5   3      489.51      463.02      5.17 o 
   2   5   3     1992.89     2034.06     18.83 o 
   3   5   3      114.52       86.54      2.15 o 
   4   5   3     1246.17     1194.07     17.68 o 
   5   5   3       52.75       47.52      1.72 o 
   6   5   3     1812.43     1772.45     17.94 o 
   7   5   3      508.38      499.51      7.71 o 
   8   5   3      436.56      419.19      7.56 o 
   9   5   3       73.30       70.05      2.73 o 
  10   5   3        5.85        4.62      1.37 o 
  11   5   3       29.08       32.65      2.45 o 
  12   5   3      112.39      108.89      4.48 o 
  13   5   3      246.36      249.63      6.64 o 
  14   5   3        0.45        0.07      2.05 o 
 -11   6   3       36.85       33.35      3.86 o 
 -10   6   3       12.18       15.73      2.95 o 
  -9   6   3        5.60        4.83      2.00 o 
  -8   6   3       16.49       16.18      2.25 o 
  -7   6   3      465.72      431.86      8.92 o 
  -6   6   3       77.39       67.66      3.27 o 
  -5   6   3     2171.28     2091.55     34.94 o 
  -4   6   3       84.11       75.65      3.96 o 
  -3   6   3      526.29      551.26      6.75 o 
  -2   6   3      110.44       95.80      1.79 o 
  -1   6   3      464.11      446.99      4.95 o 
   0   6   3      275.15      249.30      3.69 o 
   1   6   3      107.44       83.58      1.69 o 
   2   6   3      752.57      767.47      6.93 o 
   3   6   3      654.39      650.44      7.78 o 
   4   6   3      779.19      761.22      9.54 o 
   5   6   3      565.61      535.84      9.06 o 
   6   6   3      997.83      992.20     14.80 o 
   7   6   3     1155.05     1112.46     19.05 o 
   8   6   3        4.86        5.33      1.72 o 
   9   6   3       86.24       79.02      3.18 o 
  10   6   3      148.91      135.92      6.06 o 
  11   6   3      331.49      329.02     10.87 o 
  12   6   3       12.17       13.17      2.32 o 
  13   6   3       77.35       72.97      5.67 o 
  14   6   3        0.05       -1.16      2.08 o 
 -11   7   3        4.03        2.47      2.70 o 
 -10   7   3       25.85       17.39      3.18 o 
  -9   7   3      198.91      196.89      6.46 o 
  -8   7   3       65.78       61.76      3.69 o 
  -7   7   3     1150.18     1107.17     27.28 o 
  -6   7   3       65.16       58.53      6.66 o 
  -5   7   3      308.57      310.18      8.36 o 
  -4   7   3       45.19       36.61      2.43 o 
  -3   7   3      270.52      251.73      4.46 o 
  -2   7   3      321.09      310.21      3.93 o 
  -1   7   3      913.68      881.70     10.69 o 
   0   7   3      462.42      498.25      5.17 o 
   1   7   3       92.87      106.42      2.37 o 
   2   7   3      893.24      872.50      7.98 o 
   3   7   3      514.38      484.47      4.94 o 
   4   7   3     1849.95     1757.34     17.88 o 
   5   7   3     2685.39     2558.09     38.43 o 
   6   7   3      187.06      192.59      6.61 o 
   7   7   3        4.95        4.95      1.62 o 
   8   7   3       12.45        9.24      2.32 o 
   9   7   3      127.82      130.05      7.43 o 
  10   7   3        1.01       -0.71      1.60 o 
  11   7   3      486.59      467.37      9.95 o 
  12   7   3       16.26       17.29      2.65 o 
  13   7   3      196.77      195.65      8.55 o 
 -11   8   3        7.57        6.79      3.13 o 
 -10   8   3        3.10        2.42      2.31 o 
  -9   8   3      140.00      139.52      5.70 o 
  -8   8   3       76.05       74.04      4.16 o 
  -7   8   3      230.38      227.24      6.66 o 
  -6   8   3       71.39       71.91      3.71 o 
  -5   8   3      145.30      140.49      4.84 o 
  -4   8   3      289.38      284.76      5.64 o 
  -3   8   3      479.94      451.26      8.63 o 
  -2   8   3      565.58      548.63      6.84 o 
  -1   8   3      152.72      141.23      2.79 o 
   0   8   3     1170.61     1162.15     10.40 o 
   1   8   3      529.26      515.57      5.21 o 
   2   8   3     3656.06     3585.81     30.33 o 
   3   8   3      655.17      666.01      7.61 o 
   4   8   3      587.88      604.46     14.39 o 
   5   8   3       52.87       48.05      2.30 o 
   6   8   3      230.05      209.96      6.63 o 
   7   8   3        8.42        6.58      1.73 o 
   8   8   3      133.60      133.99      4.75 o 
   9   8   3     1500.83     1426.66     21.85 o 
  10   8   3       41.64       41.22      4.28 o 
  11   8   3      355.41      336.12      8.57 o 
  12   8   3        1.80        0.54      2.23 o 
  13   8   3       92.46       92.06      6.71 o 
 -10   9   3        0.23        1.70      2.64 o 
  -9   9   3      150.81      133.81      8.21 o 
  -8   9   3       33.86       37.10      3.48 o 
  -7   9   3       19.11       16.55      2.68 o 
  -6   9   3       70.67       67.03      3.90 o 
  -5   9   3       12.39        9.95      2.05 o 
  -4   9   3      737.76      725.71     10.87 o 
  -3   9   3       62.99       55.20      2.57 o 
  -2   9   3      727.14      742.11     10.84 o 
  -1   9   3      148.05      139.49      3.43 o 
   0   9   3     2152.55     2142.88     21.84 o 
   1   9   3       14.12       19.14      1.51 o 
   2   9   3      595.30      574.82      7.58 o 
   3   9   3      321.16      340.82      5.24 o 
   4   9   3      237.86      231.07      5.03 o 
   5   9   3      174.55      189.04      4.58 o 
   6   9   3       32.15       30.23      2.65 o 
   7   9   3     1975.70     1948.66     28.19 o 
   8   9   3        3.37        2.26      1.76 o 
   9   9   3      358.27      348.70      8.67 o 
  10   9   3        5.03        2.82      2.15 o 
  11   9   3        3.54        2.67      2.76 o 
  12   9   3        5.35        5.47      2.54 o 
  13   9   3       48.33       48.65      4.12 o 
  -9  10   3       35.65       41.52      3.99 o 
  -8  10   3       75.55       62.87      4.40 o 
  -7  10   3       69.32       70.74      4.40 o 
  -6  10   3      177.80      179.26      6.33 o 
  -5  10   3       67.60       63.34      5.69 o 
  -4  10   3       92.45       94.14      3.59 o 
  -3  10   3       91.17       85.73      3.29 o 
  -2  10   3       66.53       68.42      3.01 o 
  -1  10   3      487.58      489.50      7.59 o 
   0  10   3      627.02      609.54     10.10 o 
   1  10   3     2308.31     2339.52     30.72 o 
   2  10   3        1.90        4.60      1.45 o 
   3  10   3     1234.65     1206.98     15.23 o 
   4  10   3       95.18      100.74      3.60 o 
   5  10   3      724.97      736.60     11.19 o 
   6  10   3       24.37       22.08      2.64 o 
   7  10   3      345.19      324.81      8.30 o 
   8  10   3        3.60        1.47      2.01 o 
   9  10   3        9.91       13.21      2.78 o 
  10  10   3        2.24        1.26      2.28 o 
  11  10   3       51.15       46.06      4.07 o 
  12  10   3        7.24       10.63      3.01 o 
  -9  11   3       52.28       45.70      4.99 o 
  -8  11   3       53.09       48.91      4.32 o 
  -7  11   3       30.71       30.76      3.59 o 
  -6  11   3      150.21      148.51      6.15 o 
  -5  11   3      110.45      109.59      5.16 o 
  -4  11   3       21.86       17.58      2.48 o 
  -3  11   3      302.10      297.94      7.85 o 
  -2  11   3      532.13      539.27      9.19 o 
  -1  11   3      814.93      804.60     12.57 o 
   0  11   3       50.30       52.84      3.26 o 
   1  11   3      712.60      680.26     13.39 o 
   2  11   3       42.95       41.66      2.64 o 
   3  11   3      262.45      266.55      6.09 o 
   4  11   3        0.71        2.29      1.64 o 
   5  11   3      769.50      764.50     11.92 o 
   6  11   3      166.23      166.57      4.96 o 
   7  11   3      135.66      114.68      5.29 o 
   8  11   3        2.11        0.06      2.07 o 
   9  11   3       76.64       78.00      9.67 o 
  10  11   3       27.15       26.58      3.56 o 
  11  11   3       58.96       56.53      8.94 o 
  -8  12   3       94.15      111.45      7.07 o 
  -7  12   3       22.45       21.44      3.42 o 
  -6  12   3       31.96       31.15      4.87 o 
  -5  12   3       43.05       41.82      3.13 o 
  -4  12   3       48.56       47.89      3.19 o 
  -3  12   3      201.18      205.80      6.85 o 
  -2  12   3      128.96      124.76      7.74 o 
  -1  12   3      934.79      918.17     25.13 o 
   0  12   3      240.23      227.76      6.68 o 
   1  12   3      582.75      590.91     22.85 o 
   2  12   3        1.06        2.71      1.76 o 
   3  12   3      966.73     1006.54     15.60 o 
   4  12   3      107.17      109.42      5.84 o 
   5  12   3      227.67      231.46     11.84 o 
   6  12   3        3.47        0.57      1.76 o 
   7  12   3        1.23        3.42      1.99 o 
   8  12   3       13.12       11.93      2.97 o 
   9  12   3       24.19       20.03      5.24 o 
  10  12   3       96.97      102.46      5.90 o 
  11  12   3        0.61       -2.61      2.60 o 
  -7  13   3       43.91       41.63      5.19 o 
  -6  13   3        6.44        7.96      2.92 o 
  -5  13   3      143.46      156.24      5.54 o 
  -4  13   3      163.03      162.24      6.16 o 
  -3  13   3      955.60      943.53     27.12 o 
  -2  13   3       83.80       83.07      7.21 o 
  -1  13   3      568.53      594.01     19.15 o 
   0  13   3      101.03      104.33     10.15 o 
   1  13   3      558.34      580.83     12.55 o 
   2  13   3        0.39       -0.73      1.75 o 
   3  13   3      227.09      221.84      6.62 o 
   4  13   3        6.70        3.36      2.70 o 
   5  13   3       18.05       30.60      4.10 o 
   6  13   3        4.06        4.80      2.51 o 
   7  13   3        1.29        1.84      2.08 o 
   8  13   3      263.04      279.58      7.54 o 
   9  13   3        0.42       -1.63      2.61 o 
  10  13   3      216.34      218.06      8.33 o 
  -5  14   3      337.83      339.49     15.29 o 
  -4  14   3       39.49       32.42      5.84 o 
  -3  14   3      441.21      448.92     17.35 o 
  -2  14   3      311.93      325.72     14.00 o 
  -1  14   3      233.16      245.74     11.63 o 
   0  14   3       21.46       20.48      4.35 o 
   1  14   3      367.97      372.68     20.58 o 
   2  14   3       24.96       19.99      2.83 o 
   3  14   3       11.34       14.42      4.16 o 
   4  14   3       54.17       42.18      5.68 o 
   5  14   3        1.03        3.08      3.01 o 
   6  14   3      334.02      338.18     11.50 o 
   7  14   3        3.29        2.89      3.37 o 
   8  14   3      255.09      262.21     13.10 o 
   9  14   3        2.39        2.07      2.54 o 
  -4  15   3      103.37      100.04      8.85 o 
  -3  15   3       13.01       16.06      5.00 o 
  -2  15   3       16.87       15.07      4.77 o 
  -1  15   3      152.66      148.98      9.46 o 
   0  15   3      165.41      153.14      9.27 o 
   1  15   3        6.73        4.35      2.32 o 
   2  15   3      450.85      479.89     11.32 o 
   4  15   3      129.72      113.97      8.66 o 
   5  15   3       28.17       18.99      5.26 o 
   6  15   3      101.67      104.71      6.89 o 
   7  15   3        1.23       -1.78      3.23 o 
  -1  16   3       44.48       34.63      5.80 o 
   0  16   3      229.54      233.92     11.86 o 
   1  16   3       80.12       84.63      7.06 o 
   2  16   3       24.47       22.50      4.46 o 
   3  16   3        1.67       -5.87      3.24 o 
   4  16   3       83.51       66.17      7.09 o 
   5  16   3       43.66       46.11      6.48 o 
  -4 -13   4        7.45        6.53      3.65 o 
  -3 -13   4      216.54      226.34     22.08 o 
  -2 -13   4        4.20       12.97      3.93 o 
  -1 -13   4       88.94       75.14      6.79 o 
   0 -13   4       86.44       89.33      7.67 o 
   1 -13   4      114.84      113.66      8.54 o 
   2 -13   4      180.53      162.82     10.30 o 
   3 -13   4       15.27       16.97      5.70 o 
   4 -13   4      145.97      136.38      7.77 o 
  -6 -12   4       53.61       60.82      5.98 o 
  -5 -12   4        2.35        3.53      3.43 o 
  -4 -12   4       76.65       62.91      5.58 o 
  -3 -12   4      118.11      108.06     13.31 o 
  -2 -12   4      554.52      604.06     11.77 o 
  -1 -12   4      299.50      315.07      7.77 o 
   0 -12   4      646.02      640.81     20.67 o 
   1 -12   4      156.26      166.54      7.70 o 
   2 -12   4      179.63      169.40      7.86 o 
   3 -12   4        2.97        5.31      2.96 o 
   4 -12   4       29.55       28.03      5.87 o 
   5 -12   4       15.17       16.74      2.82 o 
   6 -12   4        4.92        3.00      2.73 o 
  -7 -11   4        1.98        4.70      3.70 o 
  -6 -11   4       41.54       45.71      8.16 o 
  -5 -11   4      279.27      280.74     14.26 o 
  -4 -11   4      475.75      489.88     14.03 o 
  -3 -11   4      187.62      205.49      8.39 o 
  -2 -11   4      315.30      312.59      7.72 o 
  -1 -11   4        4.10        3.05      1.97 o 
   0 -11   4      286.04      276.07      9.41 o 
   1 -11   4      100.20       99.86      5.89 o 
   2 -11   4      110.60      102.82      6.08 o 
   3 -11   4       10.07        7.87      3.08 o 
   4 -11   4      158.65      176.76      6.41 o 
   5 -11   4       45.11       44.41      3.42 o 
   6 -11   4       48.29       49.99      5.07 o 
   7 -11   4      171.91      171.93      7.22 o 
   8 -11   4       94.30      104.18     11.90 o 
  -8 -10   4        0.93        2.34      3.70 o 
  -7 -10   4      287.26      289.85     12.51 o 
  -6 -10   4      124.08      141.67     15.01 o 
  -5 -10   4      161.20      156.05      7.64 o 
  -4 -10   4       77.28       69.77      5.32 o 
  -3 -10   4       19.03       18.91      2.26 o 
  -2 -10   4      321.83      296.38      8.50 o 
  -1 -10   4       70.41       68.17      3.57 o 
   0 -10   4      239.59      250.26      6.27 o 
   1 -10   4       73.88       65.90      6.41 o 
   2 -10   4      169.58      167.02      7.07 o 
   3 -10   4      261.21      273.04      6.61 o 
   4 -10   4      138.32      144.94      4.91 o 
   5 -10   4      744.59      774.45     15.25 o 
   6 -10   4      139.19      142.63      6.10 o 
   7 -10   4      241.43      244.30      8.03 o 
   8 -10   4       88.88       97.57      5.42 o 
   9 -10   4        2.19        5.09      3.08 o 
  -9  -9   4       63.54       64.53      5.18 o 
  -8  -9   4       22.46       24.32      3.12 o 
  -7  -9   4      126.51      138.03      6.63 o 
  -6  -9   4      412.69      400.06     10.01 o 
  -5  -9   4        0.13        0.14      3.34 o 
  -4  -9   4      378.70      376.88     11.25 o 
  -3  -9   4       12.07       11.52      1.96 o 
  -2  -9   4      630.42      622.14     11.29 o 
  -1  -9   4      112.25      110.40      4.82 o 
   0  -9   4       79.26       72.71      3.43 o 
   1  -9   4      239.15      243.23      8.10 o 
   2  -9   4      243.32      238.05      5.72 o 
   3  -9   4      450.82      488.53     11.35 o 
   4  -9   4        1.79        0.67      1.44 o 
   5  -9   4      180.37      176.53      6.20 o 
   6  -9   4        1.38        2.38      2.09 o 
   7  -9   4      135.42      132.99      6.91 o 
   8  -9   4       54.21       46.35      3.90 o 
   9  -9   4      123.61      121.41      5.76 o 
  10  -9   4        3.63       -0.82      2.60 o 
 -10  -8   4       38.42       29.52      4.18 o 
  -9  -8   4      165.76      165.93      7.21 o 
  -8  -8   4      616.81      610.48     13.81 o 
  -7  -8   4       57.63       50.46      6.04 o 
  -6  -8   4      185.47      170.31      5.48 o 
  -5  -8   4        1.76        1.83      1.62 o 
  -4  -8   4      261.34      245.40      6.98 o 
  -3  -8   4      175.19      179.40      5.04 o 
  -2  -8   4       70.72       79.85      3.51 o 
  -1  -8   4      274.41      264.95      6.30 o 
   0  -8   4       89.10       87.17      5.13 o 
   1  -8   4      568.09      577.67      7.99 o 
   2  -8   4       23.00       17.34      2.26 o 
   3  -8   4      714.79      709.69     12.92 o 
   4  -8   4        8.31        5.86      1.42 o 
   5  -8   4      640.91      626.09     12.23 o 
   6  -8   4        2.08        4.67      1.95 o 
   7  -8   4      226.81      219.84      6.78 o 
   8  -8   4        4.73        2.45      2.06 o 
   9  -8   4       47.69       51.28      4.94 o 
  10  -8   4        1.58        0.03      2.09 o 
  11  -8   4       37.56       33.06      3.97 o 
 -10  -7   4       97.18       95.88      8.38 o 
  -9  -7   4       82.75       84.47      6.16 o 
  -8  -7   4      107.75      110.43      5.52 o 
  -7  -7   4        2.50        5.72      2.65 o 
  -6  -7   4        6.70        2.16      1.59 o 
  -5  -7   4      263.31      270.91      6.32 o 
  -4  -7   4      425.14      447.36      9.51 o 
  -3  -7   4      742.86      664.94      8.85 o 
  -2  -7   4       90.52       93.66      5.57 o 
  -1  -7   4     1011.94      934.10     14.41 o 
   0  -7   4      295.00      271.21      5.63 o 
   1  -7   4     1212.15     1195.05     13.49 o 
   2  -7   4        0.57        0.29      1.07 o 
   3  -7   4      368.87      361.65      6.00 o 
   4  -7   4        7.43        4.48      1.37 o 
   5  -7   4       93.92       94.35      3.90 o 
   6  -7   4      203.07      200.20      5.95 o 
   7  -7   4        6.02        4.11      1.75 o 
   8  -7   4      143.50      139.75      5.22 o 
   9  -7   4      309.31      312.08      8.05 o 
  10  -7   4      158.07      148.00      5.66 o 
  11  -7   4       99.99       99.54      9.15 o 
  12  -7   4       49.75       52.64      3.78 o 
 -11  -6   4      151.63      152.03      6.90 o 
 -10  -6   4      359.53      378.32     10.30 o 
  -9  -6   4       35.76       40.12      4.02 o 
  -8  -6   4       74.34       73.99      4.57 o 
  -7  -6   4        3.12        1.77      1.89 o 
  -6  -6   4      395.28      403.02      7.76 o 
  -5  -6   4      619.73      554.15      9.29 o 
  -4  -6   4       17.53       21.72      1.99 o 
  -3  -6   4      455.21      449.12      6.81 o 
  -2  -6   4       63.05       60.42      1.81 o 
  -1  -6   4     1182.44     1206.06     18.55 o 
   0  -6   4       23.50       23.28      1.48 o 
   1  -6   4      474.96      488.22      6.05 o 
   2  -6   4      186.34      178.16      4.17 o 
   3  -6   4      531.43      547.50      8.31 o 
   4  -6   4      316.93      333.22      6.37 o 
   5  -6   4      408.76      374.41      6.82 o 
   6  -6   4      691.78      676.79     10.22 o 
   7  -6   4      787.59      766.63     15.10 o 
   8  -6   4       41.46       45.52      6.50 o 
   9  -6   4      344.00      328.06      7.80 o 
  10  -6   4       22.69       25.30      2.89 o 
  11  -6   4       22.26       26.38      2.81 o 
  12  -6   4        1.34        2.75      2.24 o 
 -11  -5   4       20.36       18.77      4.07 o 
 -10  -5   4      268.15      267.65     14.43 o 
  -9  -5   4       32.76       29.98      3.33 o 
  -8  -5   4      176.05      170.85      6.14 o 
  -7  -5   4      298.32      285.25      6.91 o 
  -6  -5   4      116.65      117.95      4.26 o 
  -5  -5   4      232.30      212.13      4.60 o 
  -4  -5   4      276.20      244.58      9.82 o 
  -3  -5   4      347.87      325.74      5.39 o 
  -2  -5   4        1.72        1.53      0.67 o 
  -1  -5   4     1114.47     1124.18      9.56 o 
   0  -5   4      130.36      149.81      2.42 o 
   1  -5   4      641.98      685.74      6.97 o 
   2  -5   4      857.55      881.35      9.56 o 
   3  -5   4     1016.74     1039.93     10.64 o 
   4  -5   4     1944.57     1881.31     22.52 o 
   5  -5   4      362.25      361.40      6.39 o 
   6  -5   4      241.05      234.75      5.70 o 
   7  -5   4      671.40      688.21     10.00 o 
   8  -5   4       14.87       14.79      1.88 o 
   9  -5   4        0.32       -0.72      1.33 o 
  10  -5   4       20.88       18.85      2.21 o 
  11  -5   4       58.00       50.87      3.44 o 
  12  -5   4       12.07       11.50      2.72 o 
  13  -5   4       84.22       90.97      4.68 o 
 -12  -4   4      287.51      318.47     26.39 o 
 -11  -4   4      163.34      168.09      7.74 o 
 -10  -4   4      171.40      169.36      6.45 o 
  -9  -4   4       47.65       52.61      3.82 o 
  -8  -4   4      150.96      149.86      5.51 o 
  -7  -4   4      390.27      375.56      7.81 o 
  -6  -4   4       55.15       49.55      2.77 o 
  -5  -4   4      273.41      275.56      5.36 o 
  -4  -4   4        6.07        8.31      1.15 o 
  -3  -4   4     2162.17     2218.14     17.54 o 
  -2  -4   4       69.10       66.61      1.66 o 
  -1  -4   4      499.14      532.29      5.49 o 
   0  -4   4     1056.59     1029.93      9.06 o 
   1  -4   4      404.30      403.85      4.45 o 
   2  -4   4     1697.01     1747.05     16.46 o 
   3  -4   4       35.89       23.82      2.75 o 
   4  -4   4      297.35      266.24      3.96 o 
   5  -4   4      104.10      109.18      2.62 o 
   6  -4   4       62.85       64.67      2.42 o 
   7  -4   4        2.81        2.54      0.97 o 
   8  -4   4      671.36      679.40     11.14 o 
   9  -4   4      163.85      169.07      4.57 o 
  10  -4   4      423.73      418.78      8.15 o 
  11  -4   4       53.73       53.85      4.41 o 
  12  -4   4       43.18       50.02      2.97 o 
  13  -4   4       27.54       35.81      2.50 o 
 -12  -3   4      141.17      142.12      7.41 o 
 -11  -3   4       66.35       65.34      5.08 o 
 -10  -3   4       54.36       50.76      3.81 o 
  -9  -3   4      212.45      220.79      9.45 o 
  -8  -3   4       13.91       13.20      2.41 o 
  -7  -3   4      492.54      462.23      8.58 o 
  -6  -3   4      218.47      212.15      5.22 o 
  -5  -3   4      895.96      858.19     13.51 o 
  -4  -3   4        8.57        6.60      0.94 o 
  -3  -3   4     1597.77     1572.35     13.39 o 
  -2  -3   4      354.62      330.58      3.87 o 
  -1  -3   4      135.55      133.82      2.25 o 
   0  -3   4     1143.15     1164.09     10.56 o 
   1  -3   4      503.01      460.48      4.40 o 
   2  -3   4       66.98       62.25      1.67 o 
   3  -3   4       75.18       80.49      1.66 o 
   4  -3   4      308.05      289.37      3.83 o 
   5  -3   4      150.53      149.19      2.41 o 
   6  -3   4     1192.70     1191.86     18.64 o 
   7  -3   4      228.56      230.89      6.75 o 
   8  -3   4      470.52      467.48      6.72 o 
   9  -3   4      269.41      265.63      5.41 o 
  10  -3   4       11.06        8.61      1.31 o 
  11  -3   4      219.01      223.41      5.20 o 
  12  -3   4        0.10       -0.15      1.38 o 
  13  -3   4       99.98      110.37      4.00 o 
 -12  -2   4       30.91       29.69      4.10 o 
 -11  -2   4        1.85       -0.51      2.34 o 
 -10  -2   4       25.61       20.17      3.17 o 
  -9  -2   4      270.24      253.56      7.44 o 
  -8  -2   4      475.32      457.48      8.66 o 
  -7  -2   4      336.21      326.92      6.91 o 
  -6  -2   4      241.90      218.75      5.69 o 
  -5  -2   4     2215.79     2197.64     26.46 o 
  -4  -2   4      141.28      132.96      2.51 o 
  -3  -2   4     1264.74     1353.47     12.01 o 
  -2  -2   4      896.61      874.69      7.89 o 
  -1  -2   4      968.00      983.53      9.81 o 
   0  -2   4      168.12      159.89      2.42 o 
   1  -2   4       66.92       73.34      1.35 o 
   2  -2   4       40.82       83.15      4.66 o 
   3  -2   4       12.27       27.94      0.84 o 
   4  -2   4      204.43      176.86      2.37 o 
   5  -2   4      344.93      334.86      3.88 o 
   6  -2   4       91.53       92.28      2.14 o 
   7  -2   4     2095.67     2071.23     20.49 o 
   8  -2   4       32.78       34.11      5.72 o 
   9  -2   4      628.56      607.57     10.96 o 
  10  -2   4       54.76       55.43      4.33 o 
  11  -2   4      155.42      171.63      5.30 o 
  12  -2   4      147.92      141.44      3.76 o 
  13  -2   4       46.59       48.25      3.12 o 
  14  -2   4        1.72        2.29      2.67 o 
 -12  -1   4       15.65       14.17      3.40 o 
 -11  -1   4      273.53      247.16      8.62 o 
 -10  -1   4       67.71       63.06      4.48 o 
  -9  -1   4      684.94      657.30     14.45 o 
  -8  -1   4       14.34       15.50      1.97 o 
  -7  -1   4      563.51      546.28      9.20 o 
  -6  -1   4       61.66       59.96      4.73 o 
  -5  -1   4      817.83      789.09     11.22 o 
  -4  -1   4      561.40      575.76      6.79 o 
  -3  -1   4       19.22       25.58      1.07 o 
  -2  -1   4     1035.98      984.74      8.18 o 
  -1  -1   4      136.36      143.07      3.14 o 
   0  -1   4      124.56      149.49      1.91 o 
   1  -1   4      913.50      892.79      9.72 o 
   2  -1   4       21.32       14.30      5.03 o 
   3  -1   4      397.53      418.51      5.52 o 
   4  -1   4     1765.55     1847.86     19.12 o 
   5  -1   4     2871.97     2997.58     27.89 o 
   6  -1   4      817.93      924.71      8.87 o 
   7  -1   4      551.03      591.12      7.12 o 
   8  -1   4       41.42       42.00      1.81 o 
   9  -1   4        3.47        2.86      1.03 o 
  10  -1   4        9.86       12.12      1.46 o 
  11  -1   4      139.76      144.30      4.31 o 
  12  -1   4      119.71      118.42      4.37 o 
  13  -1   4      104.16      108.02     10.57 o 
 -12   0   4        1.70       -0.42      4.58 o 
 -11   0   4      359.73      360.30     10.52 o 
 -10   0   4      142.13      133.77      6.05 o 
  -9   0   4       61.95       63.67      4.11 o 
  -8   0   4      266.26      245.17      6.57 o 
  -7   0   4      281.87      284.67      6.10 o 
  -6   0   4      542.89      540.62      8.62 o 
  -5   0   4      183.38      194.09      3.95 o 
  -4   0   4      544.26      515.09      6.17 o 
  -3   0   4      115.82      137.39      2.52 o 
  -2   0   4       12.50        9.64      0.71 o 
  -1   0   4       59.74       81.44      2.96 o 
   0   0   4      288.74      333.67      6.47 o 
   1   0   4     1678.17     1657.15     19.51 o 
   2   0   4     3247.95     3296.75     44.12 o 
   3   0   4     2108.78     2330.07     27.79 o 
   4   0   4      258.50      278.37      3.49 o 
   5   0   4     2275.77     2367.61     20.30 o 
   6   0   4       31.42       31.48      1.56 o 
   7   0   4      119.32       96.98      2.86 o 
   8   0   4       79.02       79.62      2.84 o 
   9   0   4      420.81      419.33     11.04 o 
  10   0   4        3.59        5.25      3.07 o 
  11   0   4      166.03      172.71     10.74 o 
  12   0   4       78.78       76.17      8.39 o 
  13   0   4        4.62        4.54      5.00 o 
 -12   1   4      446.10      449.27     12.34 o 
 -11   1   4      225.80      226.56     13.33 o 
 -10   1   4      217.26      229.81      7.71 o 
  -9   1   4      166.88      166.28      6.13 o 
  -8   1   4       41.48       37.86      2.80 o 
  -7   1   4      342.29      342.53      7.55 o 
  -6   1   4      266.54      259.02      5.26 o 
  -5   1   4        4.26        3.19      0.93 o 
  -4   1   4      777.21      779.80     10.62 o 
  -3   1   4      206.93      213.18      3.38 o 
  -2   1   4        2.89        3.96      0.84 o 
  -1   1   4     1237.33     1283.55     15.15 o 
   0   1   4       11.19        7.53      1.06 o 
   1   1   4     2597.90     2713.30     35.91 o 
   2   1   4      313.06      318.59      5.29 o 
   3   1   4     2902.66     3003.67     30.23 o 
   4   1   4      366.55      388.03      4.55 o 
   5   1   4     1126.62     1107.57     13.01 o 
   6   1   4       12.37       17.59      1.14 o 
   7   1   4      360.61      340.04      5.79 o 
   8   1   4        3.38        2.86      1.11 o 
   9   1   4      656.66      660.96     15.38 o 
  10   1   4      280.73      282.99      7.92 o 
  11   1   4        4.14        2.63      2.72 o 
  12   1   4      147.96      140.89     10.53 o 
 -12   2   4       31.31       35.97      4.08 o 
 -11   2   4        0.56        0.13      2.23 o 
 -10   2   4       20.52       10.72      3.18 o 
  -9   2   4       26.62       25.88      5.68 o 
  -8   2   4      624.63      617.11     11.68 o 
  -7   2   4       53.51       51.89      2.89 o 
  -6   2   4     1702.10     1664.50     41.79 o 
  -5   2   4       90.91       87.95      2.96 o 
  -4   2   4      716.08      714.18      8.86 o 
  -3   2   4        2.68        2.18      0.69 o 
  -2   2   4       23.94       33.38      1.66 o 
  -1   2   4     1133.05     1086.82     11.37 o 
   0   2   4     1226.17     1240.15     17.47 o 
   1   2   4       59.18       68.13      2.09 o 
   2   2   4        0.77        0.63      0.46 o 
   3   2   4     1140.78     1152.31     11.38 o 
   4   2   4      643.65      717.32      7.05 o 
   5   2   4      290.61      261.91      2.92 o 
   6   2   4      218.24      227.97      3.86 o 
   7   2   4      734.22      722.34      9.07 o 
   8   2   4      885.68      892.46     15.37 o 
   9   2   4        3.95        2.80      1.39 o 
  10   2   4      425.78      431.12      8.07 o 
  11   2   4        9.28        8.18      1.48 o 
  12   2   4       36.76       34.21      2.63 o 
  13   2   4      153.51      162.44      5.68 o 
 -12   3   4        4.97       -0.30      2.59 o 
 -11   3   4      114.22      103.37      5.68 o 
 -10   3   4      145.12      144.75      6.90 o 
  -9   3   4       36.84       30.79      5.02 o 
  -8   3   4      871.87      830.23     14.48 o 
  -7   3   4      286.54      273.58      7.37 o 
  -6   3   4      384.14      401.36      9.09 o 
  -5   3   4      214.42      216.47      5.85 o 
  -4   3   4      451.96      460.95      6.36 o 
  -3   3   4      297.01      265.27      4.73 o 
  -2   3   4     1187.83     1210.56     14.85 o 
  -1   3   4        5.56        8.91      0.82 o 
   0   3   4      918.64     1009.67      9.62 o 
   1   3   4      209.23      188.77      4.14 o 
   2   3   4     3385.79     3441.17     38.39 o 
   3   3   4     1738.17     1787.99     17.04 o 
   4   3   4      290.58      303.73      3.87 o 
   5   3   4       14.03        9.44      0.77 o 
   6   3   4      606.12      524.15      5.53 o 
   7   3   4        1.49        2.92      0.57 o 
   8   3   4     1006.42     1000.18     11.36 o 
   9   3   4      293.01      297.31      5.58 o 
  10   3   4      248.51      236.86      5.71 o 
  11   3   4      307.59      306.08      6.33 o 
  12   3   4      306.57      327.51      8.32 o 
  13   3   4       94.90       91.81      3.42 o 
  14   3   4      166.13      169.61      4.81 o 
 -12   4   4        6.77        7.19      3.09 o 
 -11   4   4        5.89        9.85      2.88 o 
 -10   4   4      414.53      411.43     10.99 o 
  -9   4   4       53.70       53.50      3.88 o 
  -8   4   4      217.18      220.08      6.97 o 
  -7   4   4      321.68      317.98      8.30 o 
  -6   4   4      159.42      164.38      5.40 o 
  -5   4   4       81.73       70.42      2.95 o 
  -4   4   4       65.40       73.00      3.30 o 
  -3   4   4      472.76      423.48      6.10 o 
  -2   4   4       54.04       54.95      1.28 o 
  -1   4   4      761.70      747.20      7.88 o 
   0   4   4     1688.05     1718.64     17.53 o 
   1   4   4     4571.35     4817.61     53.16 o 
   2   4   4      533.90      510.15      8.94 o 
   3   4   4      131.07      110.12      2.24 o 
   4   4   4      256.63      341.29      4.73 o 
   5   4   4        5.89       12.57      0.81 o 
   6   4   4     1266.10     1226.87     11.84 o 
   7   4   4      271.13      296.64      5.16 o 
   8   4   4      211.13      237.50      5.62 o 
   9   4   4        0.64        1.80      1.28 o 
  10   4   4      223.77      233.20      4.44 o 
  11   4   4       23.74       25.69      1.99 o 
  12   4   4      273.42      285.08      6.04 o 
  13   4   4      171.15      176.89      4.85 o 
  14   4   4       96.31       95.37      6.94 o 
 -11   5   4        5.95        7.66      2.87 o 
 -10   5   4      142.13      135.71      6.27 o 
  -9   5   4      328.93      326.49      9.37 o 
  -8   5   4        9.73        4.48      1.97 o 
  -7   5   4      247.89      235.57      7.15 o 
  -6   5   4       93.91       86.18      3.56 o 
  -5   5   4      381.76      345.48      7.15 o 
  -4   5   4        0.76        1.40      1.51 o 
  -3   5   4      623.15      639.67      7.49 o 
  -2   5   4       22.61       22.71      1.02 o 
  -1   5   4      607.76      630.70      6.34 o 
   0   5   4     1140.54     1145.54     11.95 o 
   1   5   4      178.23      158.54      2.27 o 
   2   5   4       78.54       58.06      1.50 o 
   3   5   4      285.76      376.62      9.09 o 
   4   5   4     2111.13     1985.72     20.87 o 
   5   5   4       12.43       12.83      1.60 o 
   6   5   4     1627.82     1654.43     15.72 o 
   7   5   4      122.63      119.20      3.02 o 
   8   5   4       24.27       21.26      1.81 o 
   9   5   4      155.50      146.78      3.66 o 
  10   5   4      339.17      346.98      8.18 o 
  11   5   4       45.41       51.40      2.71 o 
  12   5   4       22.82       21.43      2.17 o 
  13   5   4       51.44       53.44      4.26 o 
  14   5   4        9.16        5.90      3.01 o 
 -11   6   4      220.63      216.18      8.56 o 
 -10   6   4        8.18        6.75      2.73 o 
  -9   6   4      125.29      119.05      5.77 o 
  -8   6   4       99.24      101.43      5.12 o 
  -7   6   4       24.58       18.89      2.31 o 
  -6   6   4      125.62      107.37      4.05 o 
  -5   6   4      169.68      162.89      4.80 o 
  -4   6   4      119.36      123.02      6.76 o 
  -3   6   4       90.09       82.78      2.40 o 
  -2   6   4     1411.41     1389.70     12.58 o 
  -1   6   4      138.51      146.54      2.67 o 
   0   6   4     3557.31     3650.06     30.36 o 
   1   6   4        0.64        1.03      0.51 o 
   2   6   4      974.11      927.88      8.13 o 
   3   6   4       76.72       69.53      1.80 o 
   4   6   4     3212.56     3129.08     32.10 o 
   5   6   4        0.33        0.65      0.75 o 
   6   6   4       27.78       21.46      1.67 o 
   7   6   4      114.74      100.99      3.80 o 
   8   6   4       94.44       96.46      3.34 o 
   9   6   4        1.53        2.56      1.13 o 
  10   6   4       31.88       33.68      2.33 o 
  11   6   4      293.62      289.59      6.79 o 
  12   6   4        1.48       -0.70      2.09 o 
  13   6   4       94.45       95.80      6.89 o 
  14   6   4        0.74        0.61      2.03 o 
 -11   7   4       15.66       19.13      3.65 o 
 -10   7   4       53.28       47.49      6.58 o 
  -9   7   4       51.65       47.90      4.20 o 
  -8   7   4        4.67        2.41      1.86 o 
  -7   7   4      567.55      533.69     10.78 o 
  -6   7   4      309.18      297.60     10.25 o 
  -5   7   4      332.94      310.89      7.18 o 
  -4   7   4      317.71      306.38      6.07 o 
  -3   7   4      168.07      175.17      4.00 o 
  -2   7   4     1219.10     1283.29     12.66 o 
  -1   7   4        3.81        2.20      0.66 o 
   0   7   4      115.82      101.41      1.92 o 
   1   7   4       51.57       48.47      1.34 o 
   2   7   4     1362.44     1326.90     11.32 o 
   3   7   4       24.80       21.09      0.96 o 
   4   7   4      482.79      479.06      8.26 o 
   5   7   4       86.85       83.40      3.15 o 
   6   7   4       43.32       32.56      2.20 o 
   7   7   4        6.89        5.46      2.44 o 
   8   7   4      241.47      233.26      5.32 o 
   9   7   4      362.60      345.85      7.51 o 
  10   7   4       45.80       44.49      3.83 o 
  11   7   4      128.25      129.51      8.89 o 
  12   7   4        1.45        1.11      1.96 o 
  13   7   4       97.21       97.48      4.59 o 
  14   7   4       49.84       42.74      3.58 o 
 -10   8   4        4.24        1.08      2.63 o 
  -9   8   4      160.89      156.61      7.06 o 
  -8   8   4       58.20       61.29      3.98 o 
  -7   8   4       56.51       59.77      3.72 o 
  -6   8   4      512.75      494.16     10.29 o 
  -5   8   4       28.99       25.59      2.45 o 
  -4   8   4      335.30      332.34      6.28 o 
  -3   8   4       60.99       57.62      2.49 o 
  -2   8   4      615.11      616.61      7.56 o 
  -1   8   4       10.27        8.70      1.01 o 
   0   8   4      923.44      863.13      8.58 o 
   1   8   4       74.09       64.43      1.59 o 
   2   8   4     3328.98     3280.63     29.73 o 
   3   8   4       73.82       70.54      1.83 o 
   4   8   4      135.50      117.51      3.02 o 
   5   8   4      460.30      426.84      6.39 o 
   6   8   4       31.00       19.37      1.84 o 
   7   8   4       37.94       37.09      2.63 o 
   8   8   4      227.51      228.97      6.15 o 
   9   8   4      406.17      411.53      8.88 o 
  10   8   4       45.88       47.09      3.24 o 
  11   8   4      475.69      457.25     10.03 o 
  12   8   4        6.14        6.75      2.34 o 
  13   8   4      223.74      229.96      7.19 o 
 -10   9   4        2.31        4.62      3.05 o 
  -9   9   4       35.21       35.82      3.79 o 
  -8   9   4      370.38      351.06      9.26 o 
  -7   9   4        2.39        3.16      2.07 o 
  -6   9   4      131.00      127.89      5.13 o 
  -5   9   4       20.52       21.14      2.49 o 
  -4   9   4      577.59      574.60      9.28 o 
  -3   9   4      286.77      287.61      5.83 o 
  -2   9   4     1441.63     1333.84     16.86 o 
  -1   9   4       67.05       63.37      2.80 o 
   0   9   4     3546.33     3529.78     34.32 o 
   1   9   4        2.34        1.26      0.89 o 
   2   9   4       21.78       27.19      1.87 o 
   3   9   4     1028.35      969.56     11.14 o 
   4   9   4     1198.93     1147.35     14.90 o 
   5   9   4       65.47       56.64      2.56 o 
   6   9   4       15.12       16.59      2.18 o 
   7   9   4      772.47      738.56     13.15 o 
   8   9   4      221.08      232.13      6.54 o 
   9   9   4      463.19      437.09      9.68 o 
  10   9   4       30.57       28.83      3.06 o 
  11   9   4      298.76      298.27      9.16 o 
  12   9   4      212.67      220.49      7.53 o 
  13   9   4       72.41       68.32      5.90 o 
  -9  10   4        0.62        2.43      2.98 o 
  -8  10   4      153.18      154.72      6.44 o 
  -7  10   4       13.80       15.80      2.92 o 
  -6  10   4      213.72      212.61      7.13 o 
  -5  10   4      123.78      121.85      5.44 o 
  -4  10   4      992.46      980.66     14.03 o 
  -3  10   4       29.66       31.24      2.25 o 
  -2  10   4      918.17      929.08     13.02 o 
  -1  10   4       21.90       19.37      1.49 o 
   0  10   4       61.98       59.01      2.74 o 
   1  10   4        8.50       14.20      1.98 o 
   2  10   4     1220.69     1204.04     17.10 o 
   3  10   4        2.94        2.51      1.11 o 
   4  10   4       64.86       64.52      2.87 o 
   5  10   4     1090.29     1103.61     14.97 o 
   6  10   4        7.68        9.39      1.72 o 
   7  10   4      190.85      180.96      5.98 o 
   8  10   4      141.42      143.42     10.65 o 
   9  10   4      227.02      219.29      6.98 o 
  10  10   4      110.28      102.73      5.20 o 
  11  10   4       34.30       35.57      3.56 o 
  12  10   4        9.60        5.65      2.66 o 
  -9  11   4        0.05        4.02      3.31 o 
  -8  11   4       64.64       64.12      4.72 o 
  -7  11   4       34.66       34.06      3.72 o 
  -6  11   4      158.73      152.38      6.19 o 
  -5  11   4       53.64       52.48      3.18 o 
  -4  11   4       79.07       66.63      4.02 o 
  -3  11   4       59.93       64.16      3.13 o 
  -2  11   4       48.77       53.95      2.86 o 
  -1  11   4      926.94      948.04     16.80 o 
   0  11   4      163.90      178.87      5.66 o 
   1  11   4       70.25       57.55      3.68 o 
   2  11   4       10.71        8.17      1.70 o 
   3  11   4      167.43      158.29      4.51 o 
   4  11   4       62.93       56.10      2.95 o 
   5  11   4      187.40      185.42      5.51 o 
   6  11   4      372.20      395.60     11.04 o 
   7  11   4      111.15      112.02      5.06 o 
   8  11   4       39.52       38.34      3.82 o 
   9  11   4      151.81      154.75      7.07 o 
  10  11   4       26.04       28.07      3.66 o 
  11  11   4        0.58       -1.41      2.30 o 
  12  11   4       62.69       63.00      4.82 o 
  -8  12   4       82.10       81.17      6.23 o 
  -7  12   4       75.39       72.43      4.99 o 
  -6  12   4      163.14      160.56     12.19 o 
  -5  12   4      106.49      101.17      4.32 o 
  -4  12   4       98.81      109.67      4.39 o 
  -3  12   4       95.88      101.85      4.14 o 
  -2  12   4       35.55       36.42      4.73 o 
  -1  12   4       27.03       29.29      4.31 o 
   0  12   4      333.95      328.26      8.31 o 
   1  12   4       18.20       20.80      2.51 o 
   2  12   4        0.94        2.39      2.12 o 
   3  12   4      829.32      833.17     15.77 o 
   4  12   4      364.66      336.43     10.68 o 
   5  12   4      194.17      203.48      5.59 o 
   6  12   4      107.66      106.81      4.30 o 
   7  12   4      324.72      330.47      9.52 o 
   8  12   4       55.06       46.99      4.08 o 
   9  12   4        6.00        7.19      2.77 o 
  10  12   4       60.65       50.62      4.45 o 
  11  12   4       29.61       28.44      3.91 o 
  -7  13   4       46.09       45.15      9.52 o 
  -6  13   4        2.77        1.41      2.71 o 
  -5  13   4        2.56        1.28      2.09 o 
  -4  13   4       30.09       21.89      3.09 o 
  -3  13   4      239.31      242.50     11.59 o 
  -2  13   4      353.02      375.35     14.42 o 
  -1  13   4       73.76       66.44      6.06 o 
   0  13   4        0.27        0.61      1.93 o 
   1  13   4      641.92      695.96     19.53 o 
   2  13   4       13.32       10.17      3.39 o 
   3  13   4      190.81      190.87     11.65 o 
   4  13   4      109.12       96.52      5.74 o 
   5  13   4        2.46        0.01      3.18 o 
   6  13   4       46.56       43.04      3.27 o 
   7  13   4       20.70       20.94      2.78 o 
   8  13   4       80.98       70.19      4.03 o 
   9  13   4        1.02       -0.05      2.56 o 
  10  13   4      107.66      109.33      6.13 o 
  -5  14   4      201.52      226.25     12.59 o 
  -4  14   4      171.59      187.16     10.95 o 
  -3  14   4      244.24      234.61     11.90 o 
  -2  14   4       86.82       81.93      7.25 o 
  -1  14   4       89.70      100.01      7.74 o 
   0  14   4        3.43        3.47      3.05 o 
   1  14   4      223.50      223.73     12.45 o 
   2  14   4       66.47       64.63      5.82 o 
   3  14   4       22.70       24.03      4.65 o 
   4  14   4       13.14       16.71      4.42 o 
   5  14   4       41.73       43.88      4.63 o 
   6  14   4      121.69      118.57      6.93 o 
   7  14   4        9.04        5.89      5.40 o 
   8  14   4      193.42      189.92      7.94 o 
   9  14   4       11.38        7.78      3.20 o 
  -4  15   4      288.66      277.21     14.00 o 
  -3  15   4        5.53       10.49      4.54 o 
  -2  15   4        0.93        0.42      3.55 o 
  -1  15   4       94.82       83.61      7.40 o 
   0  15   4       46.51       37.80      5.49 o 
   1  15   4        8.59        8.08      2.88 o 
   2  15   4       91.32       89.99      4.82 o 
   3  15   4       17.86       18.92      4.50 o 
   4  15   4      200.46      206.38     10.95 o 
   5  15   4       14.36       13.16      4.73 o 
   6  15   4      198.37      192.93      8.87 o 
   7  15   4       29.31       35.51      5.02 o 
   8  15   4      130.61      128.31      8.05 o 
  -2  16   4       49.33       64.95      7.21 o 
  -1  16   4       35.65       30.74      5.64 o 
   0  16   4      304.83      318.93     13.92 o 
   1  16   4        2.87        2.14      3.47 o 
   2  16   4       95.89       96.15      7.32 o 
   3  16   4       15.43       10.95      4.23 o 
   4  16   4       99.93      106.64      8.35 o 
   5  16   4       56.57       51.68      6.83 o 
   6  16   4       63.77       70.29      7.82 o 
  -2 -13   5      222.84      243.30     16.74 o 
  -1 -13   5       16.08       19.18      4.54 o 
   0 -13   5        6.97        7.09      4.12 o 
   1 -13   5       16.87        9.38      4.35 o 
   2 -13   5       29.32       26.66      5.57 o 
   3 -13   5        6.09        2.78      4.00 o 
  -5 -12   5       46.81       53.19      5.77 o 
  -4 -12   5      229.76      260.98     10.30 o 
  -3 -12   5       21.53       26.64      4.32 o 
  -2 -12   5      194.52      209.85      8.68 o 
  -1 -12   5        1.02       -2.33      2.49 o 
   0 -12   5      216.29      231.63     11.48 o 
   1 -12   5       54.51       50.20      4.95 o 
   2 -12   5      402.33      433.41     21.93 o 
   3 -12   5        0.14        3.24      3.04 o 
   4 -12   5       97.99      101.79      6.77 o 
   5 -12   5       29.62       29.41      4.99 o 
   6 -12   5       10.26        6.67      8.52 o 
  -6 -11   5      180.79      169.61     10.98 o 
  -5 -11   5        5.21        1.79      3.27 o 
  -4 -11   5      809.01      828.75     19.91 o 
  -3 -11   5        3.44        0.45      2.76 o 
  -2 -11   5      337.67      344.56      8.28 o 
  -1 -11   5      129.72      128.74      4.96 o 
   0 -11   5      628.07      647.16     16.06 o 
   1 -11   5       13.29       11.75      4.08 o 
   2 -11   5       86.97       87.93      5.79 o 
   3 -11   5      110.40      103.13      6.43 o 
   4 -11   5       11.51        7.29      2.44 o 
   5 -11   5       40.54       43.59      3.45 o 
   6 -11   5       29.52       24.09      3.67 o 
   7 -11   5        1.87        2.36      3.10 o 
  -7 -10   5       69.08       64.95      6.67 o 
  -6 -10   5      361.42      397.11     12.95 o 
  -5 -10   5       27.91       25.03      4.38 o 
  -4 -10   5      205.68      209.65      9.54 o 
  -3 -10   5       24.77       22.57      3.78 o 
  -2 -10   5      377.29      375.87     11.26 o 
  -1 -10   5      174.97      178.75      5.64 o 
   0 -10   5      448.40      460.72      9.25 o 
   1 -10   5      191.71      191.86      7.64 o 
   2 -10   5       53.80       43.30      4.30 o 
   3 -10   5       69.28       78.55      4.14 o 
   4 -10   5      169.76      184.29      7.24 o 
   5 -10   5       26.49       31.06      2.90 o 
   6 -10   5      217.61      210.70      7.55 o 
   7 -10   5      142.71      139.52      6.29 o 
   8 -10   5       41.92       33.35      3.86 o 
   9 -10   5       61.48       61.95      5.49 o 
  -8  -9   5       63.20       60.17      4.15 o 
  -7  -9   5       37.25       37.22      5.03 o 
  -6  -9   5      302.45      292.04     17.37 o 
  -5  -9   5      205.89      197.58     12.61 o 
  -4  -9   5      255.33      256.14     18.29 o 
  -3  -9   5       23.24       23.71      2.37 o 
  -2  -9   5      608.00      594.18     11.18 o 
  -1  -9   5      309.03      315.25      7.46 o 
   0  -9   5       75.76       81.90      5.46 o 
   1  -9   5      273.20      276.97      8.86 o 
   2  -9   5      171.94      169.47      4.52 o 
   3  -9   5      294.36      327.59      6.49 o 
   4  -9   5      316.18      337.97      6.62 o 
   5  -9   5       97.99      105.95      5.06 o 
   6  -9   5       35.21       34.20      3.48 o 
   7  -9   5       86.60       82.79      4.80 o 
   8  -9   5       48.16       46.82      3.99 o 
   9  -9   5        1.45       -0.96      2.28 o 
  10  -9   5       54.28       55.06      5.00 o 
  -9  -8   5        0.63       -1.14      2.65 o 
  -8  -8   5      507.56      504.41     10.52 o 
  -7  -8   5      223.09      228.32      6.70 o 
  -6  -8   5      424.04      434.80      9.09 o 
  -5  -8   5        1.91       -1.88      4.12 o 
  -4  -8   5      450.76      455.23     15.98 o 
  -3  -8   5      343.35      319.21      7.15 o 
  -2  -8   5      314.63      315.42      7.25 o 
  -1  -8   5      326.79      342.91      7.58 o 
   0  -8   5      119.63      113.24      4.06 o 
   1  -8   5       41.71       48.59      3.38 o 
   2  -8   5      102.25       99.52      5.16 o 
   3  -8   5       12.80       19.40      1.86 o 
   4  -8   5       72.01       64.42      3.50 o 
   5  -8   5      241.55      241.27      6.08 o 
   6  -8   5      231.32      229.91     11.48 o 
   7  -8   5      332.75      321.94      8.48 o 
   8  -8   5       57.12       52.17      3.86 o 
   9  -8   5      207.44      201.12     11.40 o 
  10  -8   5       56.59       62.04      4.33 o 
  11  -8   5      118.08      118.64      6.36 o 
 -10  -7   5      380.06      387.42     11.11 o 
  -9  -7   5       36.68       43.44      4.93 o 
  -8  -7   5      204.15      195.51      7.42 o 
  -7  -7   5      154.51      152.13      5.28 o 
  -6  -7   5       56.14       57.19      3.33 o 
  -5  -7   5      202.04      212.36      5.78 o 
  -4  -7   5      258.69      264.84      9.14 o 
  -3  -7   5      762.58      768.56     12.62 o 
  -2  -7   5      137.02      148.88      7.82 o 
  -1  -7   5       62.22       70.80      3.31 o 
   0  -7   5       47.54       39.72      2.51 o 
   1  -7   5      381.43      386.98      6.64 o 
   2  -7   5        2.76        1.99      1.29 o 
   3  -7   5      537.60      532.17      8.76 o 
   4  -7   5       68.37       72.83      3.77 o 
   5  -7   5      289.26      295.97     11.08 o 
   6  -7   5       60.18       69.91      3.27 o 
   7  -7   5        2.42        1.74      1.75 o 
   8  -7   5      275.45      248.05      7.04 o 
   9  -7   5       71.86       67.37      7.08 o 
  10  -7   5      584.26      591.31     12.27 o 
  11  -7   5       15.65       10.62      2.91 o 
 -10  -6   5       86.50       79.54      5.27 o 
  -9  -6   5      305.09      320.35      9.56 o 
  -8  -6   5        4.00        2.44      2.38 o 
  -7  -6   5       69.98       68.83      3.60 o 
  -6  -6   5      207.25      216.24      5.90 o 
  -5  -6   5      712.98      701.97     11.23 o 
  -4  -6   5      249.78      255.79      5.83 o 
  -3  -6   5      492.23      463.97     12.26 o 
  -2  -6   5      107.24       90.76      3.53 o 
  -1  -6   5      351.02      343.28      7.10 o 
   0  -6   5       30.97       24.12      1.63 o 
   1  -6   5      187.40      187.93      3.75 o 
   2  -6   5      139.32      135.63      6.15 o 
   3  -6   5       13.07       14.45      4.29 o 
   4  -6   5      978.45      977.39     13.79 o 
   5  -6   5       51.59       56.17      3.57 o 
   6  -6   5      937.65      897.67     15.00 o 
   7  -6   5      611.76      608.32      9.77 o 
   8  -6   5      777.37      767.61     13.57 o 
   9  -6   5      489.01      479.49     10.05 o 
  10  -6   5      106.80      114.15      4.79 o 
  11  -6   5       11.72       12.71      2.87 o 
  12  -6   5        7.12        7.52      2.59 o 
 -11  -5   5       50.66       51.61      4.63 o 
 -10  -5   5       54.94       50.50      4.34 o 
  -9  -5   5       18.63       15.36      3.46 o 
  -8  -5   5      202.70      210.53      7.12 o 
  -7  -5   5       75.56       75.28      4.35 o 
  -6  -5   5      122.94      118.72      4.05 o 
  -5  -5   5      698.44      711.13     11.03 o 
  -4  -5   5       13.32       13.72      1.75 o 
  -3  -5   5       17.06       24.75      1.35 o 
  -2  -5   5      162.92      171.17      2.93 o 
  -1  -5   5       65.77       64.04      2.27 o 
   0  -5   5      613.90      640.34      6.48 o 
   1  -5   5       22.49       31.57      2.47 o 
   2  -5   5     2331.84     2318.30     26.53 o 
   3  -5   5      847.61      844.93     11.36 o 
   4  -5   5     1482.80     1450.41     21.51 o 
   5  -5   5     2031.80     1976.31     25.05 o 
   6  -5   5      725.06      705.72     12.07 o 
   7  -5   5      666.27      666.21     11.65 o 
   8  -5   5      223.83      225.84      5.21 o 
   9  -5   5       35.01       31.26      5.87 o 
  10  -5   5        9.60       10.62      2.09 o 
  11  -5   5      229.19      229.42      6.35 o 
  12  -5   5        6.21        7.81      2.13 o 
  13  -5   5       39.04       35.24      3.35 o 
 -11  -4   5      146.27      170.95      9.59 o 
 -10  -4   5      117.99      103.44      5.43 o 
  -9  -4   5       63.53       51.81      4.03 o 
  -8  -4   5      175.47      170.42      6.19 o 
  -7  -4   5      424.24      423.65      8.70 o 
  -6  -4   5       29.04       22.84      2.31 o 
  -5  -4   5       57.53       61.27      2.60 o 
  -4  -4   5       18.63       15.46      1.54 o 
  -3  -4   5       14.48       17.28      1.70 o 
  -2  -4   5      333.39      345.71      4.92 o 
  -1  -4   5      179.94      196.31      2.75 o 
   0  -4   5     1742.52     1805.18     18.11 o 
   1  -4   5      233.84      228.24      2.84 o 
   2  -4   5     3463.22     3397.09     28.56 o 
   3  -4   5     1241.70     1200.11     15.04 o 
   4  -4   5     1503.04     1462.18     30.66 o 
   5  -4   5      222.25      233.83      4.83 o 
   6  -4   5     1157.28     1187.27     15.32 o 
   7  -4   5        0.99        1.88      1.24 o 
   8  -4   5      156.46      155.09      3.78 o 
   9  -4   5       74.26       80.04      3.32 o 
  10  -4   5       20.62       19.59      2.08 o 
  11  -4   5       37.57       37.79      3.31 o 
  12  -4   5       21.07       24.09      2.37 o 
  13  -4   5       37.16       39.64      3.09 o 
 -11  -3   5       54.56       52.72      5.00 o 
 -10  -3   5      140.39      151.26     14.61 o 
  -9  -3   5      111.83      111.08      5.34 o 
  -8  -3   5       17.84       15.50      2.48 o 
  -7  -3   5      340.15      340.82      7.48 o 
  -6  -3   5       22.14       24.80      2.31 o 
  -5  -3   5        5.39        7.80      1.45 o 
  -4  -3   5       32.31       40.74      1.86 o 
  -3  -3   5      256.28      248.61      3.44 o 
  -2  -3   5     1046.05     1004.36      9.81 o 
  -1  -3   5       81.80       67.11      1.72 o 
   0  -3   5     2675.97     2658.81     27.78 o 
   1  -3   5       18.66        9.07      0.74 o 
   2  -3   5     1935.19     1978.72     22.33 o 
   3  -3   5       81.86       79.51      4.35 o 
   4  -3   5     1678.05     1747.99     20.79 o 
   5  -3   5       32.27       26.71      1.14 o 
   6  -3   5     1496.18     1567.82     18.92 o 
   7  -3   5       20.81       27.79      1.67 o 
   8  -3   5      358.38      354.85      7.56 o 
   9  -3   5      237.45      236.57      4.43 o 
  10  -3   5      118.66      119.03      3.61 o 
  11  -3   5       33.23       37.72      5.28 o 
  12  -3   5       39.07       32.64      2.30 o 
  13  -3   5       90.60       91.39      3.65 o 
 -11  -2   5       71.90       78.15      5.53 o 
 -10  -2   5        7.19        5.93      2.79 o 
  -9  -2   5      247.35      244.36      7.21 o 
  -8  -2   5      252.98      272.08      7.32 o 
  -7  -2   5       79.62       78.14      3.46 o 
  -6  -2   5       63.99       62.15      3.00 o 
  -5  -2   5       85.67       73.21      2.57 o 
  -4  -2   5      788.06      768.49      8.04 o 
  -3  -2   5      716.48      677.94      6.40 o 
  -2  -2   5     1356.37     1363.88     11.75 o 
  -1  -2   5       10.92       15.12      0.83 o 
   0  -2   5     1619.05     1628.66     15.80 o 
   1  -2   5      229.33      251.22      2.82 o 
   2  -2   5     2033.72     2172.50     28.27 o 
   3  -2   5       15.64       32.85      2.18 o 
   4  -2   5     2128.71     2136.75     21.67 o 
   5  -2   5       72.22       74.25      1.70 o 
   6  -2   5      293.39      280.81      3.61 o 
   7  -2   5      845.27      881.68     11.25 o 
   8  -2   5        1.35        4.04      1.28 o 
   9  -2   5      674.63      673.44     11.87 o 
  10  -2   5        3.68        2.84      1.58 o 
  11  -2   5      200.66      212.97      6.40 o 
  12  -2   5       25.72       25.09      2.80 o 
  13  -2   5      269.61      279.17      5.78 o 
 -12  -1   5        5.27        4.27      2.98 o 
 -11  -1   5       64.25       60.46     15.58 o 
 -10  -1   5      228.96      224.80      8.33 o 
  -9  -1   5       43.43       46.66      5.59 o 
  -8  -1   5      157.77      149.10      8.42 o 
  -7  -1   5       66.50       63.98      3.10 o 
  -6  -1   5      189.76      188.22      4.84 o 
  -5  -1   5      677.75      669.57     15.31 o 
  -4  -1   5     1358.73     1362.15     12.49 o 
  -3  -1   5      154.28      149.27      2.18 o 
  -2  -1   5      860.64      857.13      7.47 o 
  -1  -1   5        0.62        0.89      0.45 o 
   0  -1   5     1400.61     1363.90     11.52 o 
   1  -1   5      739.12      899.48      7.64 o 
   2  -1   5      307.25      287.12      5.65 o 
   3  -1   5     1324.53     1286.86     17.27 o 
   4  -1   5      349.01      351.81      4.41 o 
   5  -1   5     2301.53     2452.45     22.60 o 
   6  -1   5      179.55      204.64      3.11 o 
   7  -1   5     2122.19     2134.17     20.31 o 
   8  -1   5      145.04      165.95      3.81 o 
   9  -1   5       42.95       43.85      3.24 o 
  10  -1   5      126.37      132.82      6.13 o 
  11  -1   5      239.22      243.71      6.26 o 
  12  -1   5       25.19       23.73      2.05 o 
  13  -1   5      126.28      118.08     10.98 o 
 -12   0   5       17.76       17.16      3.68 o 
 -11   0   5       72.40       71.02      6.01 o 
 -10   0   5       40.43       37.65      8.31 o 
  -9   0   5       65.81       68.13      4.45 o 
  -8   0   5       18.15       17.45      2.49 o 
  -7   0   5      109.29      105.65      6.15 o 
  -6   0   5      923.56      886.37     12.79 o 
  -5   0   5       52.88       50.28      2.86 o 
  -4   0   5      783.16      778.74      7.89 o 
  -3   0   5      411.00      431.88      4.91 o 
  -2   0   5      138.17       98.21      1.68 o 
  -1   0   5        9.18       24.22      1.57 o 
   0   0   5     1005.77      987.04      9.78 o 
   1   0   5     1797.88     1793.24     18.08 o 
   2   0   5     2287.04     2510.18     28.39 o 
   3   0   5     3142.73     3363.96     30.33 o 
   4   0   5     4090.39     4462.24     44.36 o 
   5   0   5     1313.15     1406.90     13.93 o 
   6   0   5        2.63        6.22      0.62 o 
   7   0   5       41.39       34.28      1.12 o 
   8   0   5        7.42        8.52      1.35 o 
   9   0   5      101.19       83.56      4.09 o 
  10   0   5      186.33      200.35      6.61 o 
  11   0   5      648.05      640.66     17.18 o 
  12   0   5      198.30      190.70     12.32 o 
 -12   1   5      103.17      109.26      6.42 o 
 -11   1   5       17.43       18.57      3.49 o 
 -10   1   5      254.18      232.75     11.18 o 
  -9   1   5       70.64       72.03      4.54 o 
  -8   1   5      408.05      399.73      9.13 o 
  -7   1   5       76.84       77.73      4.27 o 
  -6   1   5      759.07      743.14     11.12 o 
  -5   1   5        0.36        0.40      0.95 o 
  -4   1   5        5.08        6.74      0.89 o 
  -3   1   5        8.12        3.62      0.74 o 
  -2   1   5      411.69      532.18     38.12 o 
  -1   1   5        5.55       14.89      1.68 o 
   0   1   5     1359.35     1494.52     14.18 o 
   1   1   5     4718.32     4800.29     53.04 o 
   2   1   5      645.65      709.02     11.84 o 
   3   1   5     3467.01     3677.04     36.97 o 
   4   1   5      342.58      387.73      4.57 o 
   5   1   5     2052.64     2043.89     19.67 o 
   6   1   5      160.76      161.19      2.28 o 
   7   1   5      245.72      219.24      4.36 o 
   8   1   5      191.04      203.76      4.63 o 
   9   1   5      755.30      746.27     14.24 o 
  10   1   5      142.44      135.88      5.48 o 
  11   1   5       63.29       66.87      6.52 o 
  12   1   5      117.42      109.16      9.34 o 
 -12   2   5      144.58      145.56     13.67 o 
 -11   2   5       44.49       50.98      5.07 o 
 -10   2   5       34.81       32.88      4.73 o 
  -9   2   5        5.64        3.15      2.25 o 
  -8   2   5      324.80      301.09      8.10 o 
  -7   2   5        3.93        4.96      1.68 o 
  -6   2   5      301.88      288.18      6.80 o 
  -5   2   5        8.62        7.21      1.41 o 
  -4   2   5       96.53       92.83      2.28 o 
  -3   2   5       16.94        9.80      1.37 o 
  -2   2   5     1456.10     1465.58     12.87 o 
  -1   2   5     2922.02     2927.41     31.42 o 
   0   2   5       99.61      108.53      2.44 o 
   1   2   5     5395.70     5627.82     61.52 o 
   2   2   5      217.70      203.86      4.00 o 
   3   2   5     1975.76     2063.32     21.35 o 
   4   2   5      471.08      501.24      5.26 o 
   5   2   5       70.30       59.41      1.81 o 
   6   2   5      579.88      645.07      6.21 o 
   7   2   5      507.47      512.00      5.93 o 
   8   2   5      444.55      454.50      6.78 o 
   9   2   5      560.30      580.84     11.67 o 
  10   2   5      757.26      779.17     15.77 o 
  11   2   5       21.66       24.70      3.84 o 
 -12   3   5        5.38        8.16      3.18 o 
 -11   3   5       79.48       70.35      5.14 o 
 -10   3   5      208.79      201.62      7.65 o 
  -9   3   5       86.38       79.32      4.77 o 
  -8   3   5      949.14      921.11     24.93 o 
  -7   3   5       78.02       78.18      3.72 o 
  -6   3   5      155.05      157.15      5.50 o 
  -5   3   5      116.13       97.62      4.04 o 
  -4   3   5      980.93      963.52     14.82 o 
  -3   3   5      401.02      349.52      4.65 o 
  -2   3   5      395.21      442.24      5.01 o 
  -1   3   5     1459.25     1526.94     14.42 o 
   0   3   5       22.69       15.50      0.98 o 
   1   3   5      693.57      684.37      8.82 o 
   2   3   5       90.17       88.65      2.22 o 
   3   3   5      125.26      114.27      2.29 o 
   4   3   5      155.78      119.33      1.84 o 
   5   3   5      234.16      223.70      3.31 o 
   6   3   5       69.62       56.49      1.46 o 
   7   3   5      381.40      359.16      4.16 o 
   8   3   5     2270.84     2271.99     26.99 o 
   9   3   5       62.66       56.84      2.17 o 
  10   3   5      259.47      255.11      5.71 o 
  11   3   5       15.42       13.15      1.93 o 
  12   3   5      385.30      404.87      9.14 o 
  13   3   5        5.59        7.97      1.75 o 
 -11   4   5       20.14       22.33      3.59 o 
 -10   4   5      167.57      166.88      9.42 o 
  -9   4   5      160.63      164.58      6.70 o 
  -8   4   5       99.90       91.54      4.83 o 
  -7   4   5      265.20      243.17      7.40 o 
  -6   4   5      213.02      224.60      6.73 o 
  -5   4   5      220.04      200.02      6.08 o 
  -4   4   5     1148.80     1147.13     19.98 o 
  -3   4   5      482.89      450.02      8.17 o 
  -2   4   5       89.39       95.01      1.76 o 
  -1   4   5     1552.00     1543.84     15.23 o 
   0   4   5       45.88       59.01      3.19 o 
   1   4   5     1803.46     1899.60     19.34 o 
   2   4   5      355.37      313.50      9.93 o 
   3   4   5       16.74       28.39      1.10 o 
   4   4   5      442.00      569.60      6.21 o 
   5   4   5       16.00       15.68      1.88 o 
   6   4   5     1777.95     1752.51     14.95 o 
   7   4   5      284.48      288.72      4.18 o 
   8   4   5     1142.10     1170.73     17.85 o 
   9   4   5       51.01       48.75      2.58 o 
  10   4   5      537.41      544.23     10.25 o 
  11   4   5       21.85       21.23      2.15 o 
  12   4   5      580.63      627.71     11.74 o 
  13   4   5       13.34       12.41      1.69 o 
  14   4   5       86.50       94.35      4.33 o 
 -11   5   5       49.55       49.43      4.61 o 
 -10   5   5      151.15      149.69      6.78 o 
  -9   5   5      178.05      169.03      6.88 o 
  -8   5   5       27.67       27.70      6.31 o 
  -7   5   5       46.62       50.32      3.65 o 
  -6   5   5       74.09       78.43      4.15 o 
  -5   5   5      488.82      461.32     10.46 o 
  -4   5   5      125.96      118.95      3.57 o 
  -3   5   5     1812.84     1901.50     18.58 o 
  -2   5   5       57.05       55.43      1.76 o 
  -1   5   5     3512.14     3668.23     32.58 o 
   0   5   5      139.19      186.90      3.16 o 
   1   5   5       74.40      100.25      2.00 o 
   2   5   5      178.52      285.56      3.44 o 
   3   5   5        7.19        1.66      0.63 o 
   4   5   5       97.94       92.88      2.31 o 
   5   5   5       75.54       86.41      2.34 o 
   6   5   5     2024.99     2078.03     22.13 o 
   7   5   5      378.72      365.84      5.92 o 
   8   5   5      169.68      185.41      3.87 o 
   9   5   5      133.77      130.05      3.20 o 
  10   5   5      998.08     1011.16     13.66 o 
  11   5   5      327.56      319.10      6.04 o 
  12   5   5      334.35      339.20      6.97 o 
  13   5   5      224.07      230.72      5.70 o 
  14   5   5       80.83       80.08      3.57 o 
 -11   6   5      207.66      210.77     15.01 o 
 -10   6   5        3.14        3.20      2.70 o 
  -9   6   5      144.00      143.10      6.62 o 
  -8   6   5        4.38        1.82      2.14 o 
  -7   6   5      280.92      282.02      8.46 o 
  -6   6   5       81.95       77.44      9.82 o 
  -5   6   5      628.58      624.74     11.91 o 
  -4   6   5        6.68        7.39      1.63 o 
  -3   6   5      471.48      489.44      7.46 o 
  -2   6   5       57.95       61.00      1.62 o 
  -1   6   5       20.32       28.68      1.16 o 
   0   6   5      613.16      579.47      6.08 o 
   1   6   5      365.12      452.62      5.47 o 
   2   6   5      347.29      317.10      4.18 o 
   3   6   5       82.49      104.99      2.27 o 
   4   6   5     2111.96     2259.51     23.84 o 
   5   6   5      664.57      655.10      8.60 o 
   6   6   5      756.60      756.16     11.73 o 
   7   6   5       48.37       44.99      2.26 o 
   8   6   5      706.81      689.00     11.12 o 
   9   6   5      100.00      100.43      5.08 o 
  10   6   5      598.37      601.38     10.47 o 
  11   6   5      114.55      121.55      3.83 o 
  12   6   5        2.75        4.19      1.69 o 
  13   6   5       90.71       87.06      3.89 o 
  14   6   5        5.78        3.57      2.33 o 
 -11   7   5      124.83      134.23      7.17 o 
 -10   7   5        3.63        3.77      2.72 o 
  -9   7   5       19.92       20.12      3.91 o 
  -8   7   5       64.74       61.93      4.52 o 
  -7   7   5      249.40      248.83     14.63 o 
  -6   7   5        5.06        2.80      1.73 o 
  -5   7   5      192.63      186.28      5.50 o 
  -4   7   5      204.84      213.64      4.72 o 
  -3   7   5      254.43      243.79      4.93 o 
  -2   7   5      909.23      900.24     10.14 o 
  -1   7   5      279.89      298.49      4.02 o 
   0   7   5      247.55      220.06      3.00 o 
   1   7   5      152.52      174.24      2.56 o 
   2   7   5      338.62      347.99      3.92 o 
   3   7   5      190.97      194.09      2.86 o 
   4   7   5      839.68      853.26     14.15 o 
   5   7   5      160.85      159.93      5.19 o 
   6   7   5      269.21      264.15      5.89 o 
   7   7   5       45.35       45.71      3.74 o 
   8   7   5      718.28      697.79     11.73 o 
   9   7   5      722.14      702.85     11.97 o 
  10   7   5       35.66       35.45      2.43 o 
  11   7   5      250.37      258.40      6.57 o 
  12   7   5        0.68        1.97      1.79 o 
  13   7   5       41.11       40.21      3.12 o 
  14   7   5       12.26        7.59      2.97 o 
 -10   8   5       19.80       17.12      3.85 o 
  -9   8   5      263.09      283.81     11.94 o 
  -8   8   5        7.09       10.51      2.88 o 
  -7   8   5      565.83      546.53     11.53 o 
  -6   8   5      129.98      129.09      5.86 o 
  -5   8   5      247.33      251.97      6.72 o 
  -4   8   5      133.41      133.45      3.90 o 
  -3   8   5       51.65       54.13      2.47 o 
  -2   8   5        4.10        3.39      0.82 o 
  -1   8   5      280.19      279.16      7.50 o 
   0   8   5       82.33       76.58      2.89 o 
   1   8   5        3.02        4.37      0.70 o 
   2   8   5     1218.02     1267.99     15.92 o 
   3   8   5      674.96      691.42      8.22 o 
   4   8   5      565.24      558.64      8.29 o 
   5   8   5       20.89       20.46      1.62 o 
   6   8   5      302.32      292.72      6.66 o 
   7   8   5      990.35      918.11     15.19 o 
   8   8   5       69.70       70.95      3.15 o 
   9   8   5      406.56      402.98      8.22 o 
  10   8   5       24.25       21.79      2.45 o 
  11   8   5       64.05       56.66      3.51 o 
  12   8   5        7.56        1.89      2.00 o 
  13   8   5       37.25       40.39      5.59 o 
 -10   9   5        4.52        3.26      3.00 o 
  -9   9   5      155.84      158.59     12.91 o 
  -8   9   5       62.81       61.30      4.93 o 
  -7   9   5       20.77       21.18      3.63 o 
  -6   9   5      122.19      117.76      5.00 o 
  -5   9   5       16.58       19.75      3.85 o 
  -4   9   5      108.34      100.59      5.81 o 
  -3   9   5      373.78      387.45      7.08 o 
  -2   9   5      361.84      341.94      6.36 o 
  -1   9   5       41.13       43.44      2.01 o 
   0   9   5     2064.13     2045.89     29.56 o 
   1   9   5       55.57       59.13      2.33 o 
   2   9   5      450.17      444.30      6.24 o 
   3   9   5        3.28        1.90      0.83 o 
   4   9   5        1.51       -0.02      0.99 o 
   5   9   5       83.49       82.93      3.53 o 
   6   9   5       14.40       11.97      1.80 o 
   7   9   5      886.13      898.36     15.93 o 
   8   9   5       65.18       64.46      4.29 o 
   9   9   5      195.53      189.18      6.21 o 
  10   9   5       28.18       26.17      2.82 o 
  11   9   5      233.67      206.19      6.63 o 
  12   9   5       10.39       10.91      2.61 o 
  13   9   5       74.16       84.04      4.77 o 
  -9  10   5       28.25       27.32      4.31 o 
  -8  10   5       33.43       43.59      6.72 o 
  -7  10   5       46.45       46.63      3.90 o 
  -6  10   5      138.99      131.94      5.56 o 
  -5  10   5      363.70      357.42      8.88 o 
  -4  10   5      382.14      371.02      8.08 o 
  -3  10   5       57.03       53.11      2.76 o 
  -2  10   5     1399.88     1362.13     17.57 o 
  -1  10   5       48.99       48.63      2.08 o 
   0  10   5      308.39      316.36      7.64 o 
   1  10   5       30.95       36.10      2.63 o 
   2  10   5       38.56       33.99      1.81 o 
   3  10   5        4.47        4.54      1.06 o 
   4  10   5       11.71       12.60      1.68 o 
   5  10   5      816.61      838.82     12.51 o 
   6  10   5        4.69        4.41      1.50 o 
   7  10   5      342.41      323.82      8.01 o 
   8  10   5      102.59      103.15      4.64 o 
   9  10   5      131.30      125.17      5.16 o 
  10  10   5      125.35      120.22      5.27 o 
  11  10   5       61.39       67.38      4.31 o 
  12  10   5      170.92      169.38      6.54 o 
  13  10   5        0.31        1.73      2.40 o 
  -8  11   5       83.21       84.23      7.39 o 
  -7  11   5      113.92      112.34      5.67 o 
  -6  11   5      121.96      129.25      6.16 o 
  -5  11   5       26.11       29.46      2.71 o 
  -4  11   5      100.59       96.24      5.69 o 
  -3  11   5        2.97        4.79      1.62 o 
  -2  11   5       90.28       87.67      3.49 o 
  -1  11   5      408.30      432.17     10.72 o 
   0  11   5       10.50        8.46      1.89 o 
   1  11   5      297.13      291.59      7.55 o 
   2  11   5      325.09      312.41      7.80 o 
   3  11   5      326.28      351.77      5.72 o 
   4  11   5       33.98       36.16      2.47 o 
   5  11   5      630.41      632.88     10.27 o 
   6  11   5       82.36       75.52      3.39 o 
   7  11   5       50.24       42.56      3.48 o 
   8  11   5       73.61       64.22      4.17 o 
   9  11   5       15.46       14.97      2.80 o 
  10  11   5       19.75       18.25      3.11 o 
  11  11   5       40.29       37.37      3.79 o 
  12  11   5      203.79      226.59      9.66 o 
  -8  12   5       15.64       15.75      4.14 o 
  -7  12   5       11.48        9.34      2.96 o 
  -6  12   5        2.67       -0.64      2.32 o 
  -5  12   5       72.70       83.03      4.06 o 
  -4  12   5       65.77       66.38      5.20 o 
  -3  12   5      521.83      529.25     10.92 o 
  -2  12   5       17.05       12.24      3.66 o 
  -1  12   5      284.52      278.12     11.56 o 
   0  12   5      111.89       94.27      4.38 o 
   1  12   5       14.03       11.22      2.16 o 
   2  12   5       48.93       42.16      6.27 o 
   3  12   5      451.69      446.51     15.56 o 
   4  12   5      149.25      138.99      6.31 o 
   5  12   5      194.71      201.91      5.48 o 
   6  12   5       40.27       35.87      2.85 o 
   7  12   5        0.79       -1.01      1.67 o 
   8  12   5       53.33       46.30      3.96 o 
   9  12   5        2.66       -1.76      2.33 o 
  10  12   5      224.58      227.70     13.45 o 
  11  12   5       49.01       45.34      4.28 o 
  -7  13   5       54.32       54.40      5.54 o 
  -6  13   5       42.95       40.90      3.50 o 
  -5  13   5       84.94       92.55      6.72 o 
  -4  13   5        4.75        3.52      2.78 o 
  -3  13   5       28.15       31.35      5.34 o 
  -2  13   5       55.08       63.47      6.29 o 
  -1  13   5        5.81        5.19      3.36 o 
   0  13   5       16.74       16.40      2.42 o 
   1  13   5      500.24      509.60     18.90 o 
   2  13   5       58.32       45.55      3.32 o 
   3  13   5      565.92      574.16     11.85 o 
   4  13   5       80.11       75.05      6.26 o 
   5  13   5        0.54        0.55      2.55 o 
   6  13   5      119.57      112.85      4.57 o 
   7  13   5        0.06       -1.99      1.84 o 
   8  13   5      151.52      141.09      6.40 o 
   9  13   5        0.32        0.70      2.52 o 
  10  13   5       77.38       73.19      5.22 o 
  -5  14   5      136.26      124.00      9.73 o 
  -4  14   5       51.73       47.98      6.64 o 
  -3  14   5      143.54      168.89     10.22 o 
  -2  14   5       64.88       44.43      5.91 o 
  -1  14   5      492.96      505.64     17.66 o 
   0  14   5       49.74       51.15      5.57 o 
   1  14   5      287.78      304.38      8.52 o 
   2  14   5       79.04       75.13      4.29 o 
   3  14   5       16.40       14.95      4.04 o 
   4  14   5       63.48       59.81      6.29 o 
   5  14   5      100.34      102.03      6.30 o 
   6  14   5       85.03       78.65      5.99 o 
   7  14   5        3.84        2.28      2.53 o 
   8  14   5      111.62      120.57      5.22 o 
   9  14   5      173.01      173.28      7.48 o 
  -4  15   5        0.82        0.11      4.08 o 
  -3  15   5      143.03      145.62      9.92 o 
  -2  15   5       15.67       18.16      4.88 o 
  -1  15   5      182.90      158.29      9.73 o 
   0  15   5       66.90       46.84      5.72 o 
   1  15   5        0.69        1.50      2.18 o 
   2  15   5       38.11       44.66      3.69 o 
   3  15   5       53.67       49.62      5.95 o 
   4  15   5       34.14       35.70      5.57 o 
   5  15   5       11.84        8.05      4.20 o 
   6  15   5      241.84      244.65     14.23 o 
   7  15   5       47.35       40.31      5.03 o 
   8  15   5      210.25      241.65     10.29 o 
  -2  16   5       25.92       31.92      5.80 o 
  -1  16   5       14.25       11.25      4.42 o 
   0  16   5      104.03       99.66      7.90 o 
   1  16   5        2.55        0.42      3.32 o 
   2  16   5       89.26       82.46      6.75 o 
   3  16   5       12.17       17.05      4.58 o 
   4  16   5      229.75      244.52     12.36 o 
   5  16   5        3.25        0.88      4.08 o 
   6  16   5      142.40      159.01     10.57 o 
  -3 -12   6       70.65       81.48      6.06 o 
  -2 -12   6       86.38       86.22      9.33 o 
  -1 -12   6       13.89       15.92      3.60 o 
   0 -12   6       22.36       18.35      4.69 o 
   1 -12   6       17.69       14.06      3.71 o 
   2 -12   6        9.04        4.49      3.29 o 
   3 -12   6       92.62       81.01     10.36 o 
   4 -12   6      116.80      145.66     10.18 o 
   5 -12   6       90.85       89.82      8.54 o 
  -5 -11   6        5.39       11.26      3.82 o 
  -4 -11   6      219.14      239.09      9.92 o 
  -3 -11   6        0.13       -0.61      3.00 o 
  -2 -11   6      116.55      122.16      4.97 o 
  -1 -11   6       20.71       24.20      2.74 o 
   0 -11   6       97.05       88.55      5.87 o 
   1 -11   6        7.11       12.51      4.27 o 
   2 -11   6      275.31      288.56     21.47 o 
   3 -11   6       43.15       40.13      4.65 o 
   4 -11   6        1.97       -0.90      2.86 o 
   5 -11   6      100.76      104.49      4.86 o 
   6 -11   6        0.70        0.28      2.60 o 
   7 -11   6      277.35      289.53     18.23 o 
  -6 -10   6      221.16      223.94      9.99 o 
  -5 -10   6       12.73       17.83      6.29 o 
  -4 -10   6      195.13      191.55     15.37 o 
  -3 -10   6       18.25       14.96      4.62 o 
  -2 -10   6       65.69       68.87      3.82 o 
  -1 -10   6        1.04        1.21      1.85 o 
   0 -10   6      142.10      135.61      8.33 o 
   1 -10   6      351.39      356.38     20.63 o 
   2 -10   6        6.73        0.69      3.20 o 
   3 -10   6      353.10      342.12     11.02 o 
   4 -10   6        0.31        0.20      1.86 o 
   5 -10   6      189.50      206.76      6.19 o 
   6 -10   6      275.39      281.73      8.87 o 
   7 -10   6      293.85      295.34      9.25 o 
   8 -10   6        0.75        0.08      2.85 o 
  -7  -9   6        0.34       -0.38      3.25 o 
  -6  -9   6       18.49       21.83      5.19 o 
  -5  -9   6       55.99       42.99      5.80 o 
  -4  -9   6       59.50       62.40      5.61 o 
  -3  -9   6      135.15      129.06      6.81 o 
  -2  -9   6       73.43       71.49      3.80 o 
  -1  -9   6      442.04      438.71      9.27 o 
   0  -9   6      161.83      172.70      5.27 o 
   1  -9   6      628.07      677.79     16.02 o 
   2  -9   6        0.28        1.45      2.22 o 
   3  -9   6      195.67      225.80      6.60 o 
   4  -9   6      448.64      456.67      8.14 o 
   5  -9   6      681.66      681.45     12.13 o 
   6  -9   6      102.51       98.57      6.89 o 
   7  -9   6      260.50      250.91     10.48 o 
   8  -9   6       84.80       89.15     10.34 o 
   9  -9   6        0.92        0.76      2.67 o 
  -8  -8   6       29.31       27.72      3.37 o 
  -7  -8   6       14.87        5.29      3.60 o 
  -6  -8   6       81.18       92.15      6.31 o 
  -5  -8   6       97.34       86.60      5.93 o 
  -4  -8   6       48.63       47.61      5.13 o 
  -3  -8   6      170.45      163.07      5.09 o 
  -2  -8   6      118.48      112.79      4.39 o 
  -1  -8   6     1078.63     1094.27     17.27 o 
   0  -8   6        4.68        4.53      1.70 o 
   1  -8   6      376.13      415.44     14.84 o 
   2  -8   6       80.86       78.46      3.48 o 
   3  -8   6      628.95      671.16     10.98 o 
   4  -8   6      215.63      220.78      5.14 o 
   5  -8   6      687.72      675.96     11.54 o 
   6  -8   6      268.79      272.42      6.81 o 
   7  -8   6       11.13       11.21      2.60 o 
   8  -8   6      167.49      172.81      6.42 o 
   9  -8   6        4.12        4.91      2.45 o 
  10  -8   6      106.80      114.57      6.31 o 
  -9  -7   6        0.37        0.45      2.81 o 
  -8  -7   6       41.31       34.08      4.34 o 
  -7  -7   6       86.53       91.11      5.81 o 
  -6  -7   6       51.66       53.40      3.55 o 
  -5  -7   6      365.46      362.78     16.10 o 
  -4  -7   6      119.75      113.98      6.02 o 
  -3  -7   6      694.46      686.38     14.14 o 
  -2  -7   6       55.45       51.52      3.05 o 
  -1  -7   6      363.07      399.47      8.31 o 
   0  -7   6       61.60       61.47      3.12 o 
   1  -7   6       98.78      110.61      3.07 o 
   2  -7   6       49.12       44.79      2.66 o 
   3  -7   6     1864.59     1859.13     23.07 o 
   4  -7   6      248.78      263.58      5.43 o 
   5  -7   6      320.89      328.51      8.20 o 
   6  -7   6      343.36      349.06      9.63 o 
   7  -7   6       62.49       70.15      3.43 o 
   8  -7   6       84.21       86.11      5.26 o 
   9  -7   6        0.11       -1.85      1.82 o 
  10  -7   6      128.54      138.55      5.74 o 
  11  -7   6       39.67       34.40      3.86 o 
 -10  -6   6        1.39        5.26      3.01 o 
  -9  -6   6       44.67       46.12      4.46 o 
  -8  -6   6        3.86       -0.33      2.57 o 
  -7  -6   6      675.21      679.21     11.94 o 
  -6  -6   6        5.59        5.93      1.95 o 
  -5  -6   6      326.88      315.33      7.07 o 
  -4  -6   6       17.50       12.51      2.18 o 
  -3  -6   6     1062.96     1054.21     16.02 o 
  -2  -6   6       65.95       60.69      3.09 o 
  -1  -6   6      564.41      567.72     10.18 o 
   0  -6   6      204.43      180.70      4.93 o 
   1  -6   6     2392.93     2398.08     34.78 o 
   2  -6   6       98.06       91.11      3.35 o 
   3  -6   6      474.60      493.08     13.88 o 
   4  -6   6      796.85      800.64     13.79 o 
   5  -6   6      198.66      188.98      5.70 o 
   6  -6   6      520.48      519.12     10.47 o 
   7  -6   6        0.27        0.47      2.00 o 
   8  -6   6      482.06      473.28      8.57 o 
   9  -6   6       41.95       39.67      4.29 o 
  10  -6   6      221.85      230.07      7.34 o 
  11  -6   6       47.49       42.10      3.42 o 
  12  -6   6      105.77      110.36      5.69 o 
 -10  -5   6        9.83        4.87      2.98 o 
  -9  -5   6      230.21      230.19     15.65 o 
  -8  -5   6        3.19        2.98      2.68 o 
  -7  -5   6      217.11      223.44     15.20 o 
  -6  -5   6       30.67       27.27      3.09 o 
  -5  -5   6      764.60      752.29     11.81 o 
  -4  -5   6        1.93        2.08      1.42 o 
  -3  -5   6     1194.71     1185.96     15.22 o 
  -2  -5   6       45.65       38.19      2.24 o 
  -1  -5   6      269.78      278.94      6.22 o 
   0  -5   6        6.17        2.45      1.09 o 
   1  -5   6      504.67      527.37      7.16 o 
   2  -5   6     3209.11     3190.60     36.80 o 
   3  -5   6      108.83      100.49      3.35 o 
   4  -5   6     2123.42     2084.52     28.85 o 
   5  -5   6      735.27      708.71     10.86 o 
   6  -5   6      297.80      296.10     10.39 o 
   7  -5   6      126.34      120.78      4.43 o 
   8  -5   6       26.75       29.44      2.19 o 
   9  -5   6      175.55      156.90      4.37 o 
  10  -5   6       39.84       46.49      3.15 o 
  11  -5   6      471.04      477.62     10.01 o 
  12  -5   6       19.91       19.51      2.66 o 
 -10  -4   6        0.98        0.38      2.58 o 
  -9  -4   6      134.09      127.73      5.96 o 
  -8  -4   6       10.11       10.85      2.74 o 
  -7  -4   6      167.84      166.15      7.56 o 
  -6  -4   6        1.66        3.25      1.46 o 
  -5  -4   6      864.31      869.01     11.78 o 
  -4  -4   6      373.89      354.69      6.31 o 
  -3  -4   6        2.38        2.99      0.85 o 
  -2  -4   6      120.28      116.55      2.58 o 
  -1  -4   6      778.51      771.30      8.77 o 
   0  -4   6     3235.61     3235.15     27.37 o 
   1  -4   6      772.88      774.48      9.29 o 
   2  -4   6     2525.95     2532.41     28.72 o 
   3  -4   6      721.39      723.59     11.95 o 
   4  -4   6      277.57      288.25      6.41 o 
   5  -4   6      398.87      389.32      6.91 o 
   6  -4   6      227.47      221.87      6.50 o 
   7  -4   6      958.18      950.09     14.93 o 
   8  -4   6      150.84      149.90      6.13 o 
   9  -4   6      539.12      549.70      8.61 o 
  10  -4   6       25.92       26.23      4.28 o 
  11  -4   6      268.73      273.38      6.67 o 
  12  -4   6        0.63        2.68      1.76 o 
  13  -4   6       58.46       59.03      3.56 o 
 -11  -3   6      106.32      102.14      6.78 o 
 -10  -3   6        4.17       -1.23      2.60 o 
  -9  -3   6      164.36      164.54      6.43 o 
  -8  -3   6       11.71        7.69      2.41 o 
  -7  -3   6      377.38      369.92      9.02 o 
  -6  -3   6      259.33      248.08      5.34 o 
  -5  -3   6      112.17      121.27      3.60 o 
  -4  -3   6        7.10        5.66      1.25 o 
  -3  -3   6       71.65       79.80      2.10 o 
  -2  -3   6      518.01      524.70      9.33 o 
  -1  -3   6     1111.34     1104.23     10.74 o 
   0  -3   6     3345.97     3370.39     28.22 o 
   1  -3   6      160.45      173.97      3.12 o 
   2  -3   6     1438.77     1373.00     16.55 o 
   3  -3   6       26.27       33.98      1.71 o 
   4  -3   6     2056.41     2054.84     27.58 o 
   5  -3   6     1000.61     1048.86     13.75 o 
   6  -3   6      399.27      396.03      6.69 o 
   7  -3   6      514.21      517.23      8.09 o 
   8  -3   6       82.54       90.57      3.27 o 
   9  -3   6      202.68      204.60      5.02 o 
  10  -3   6        0.30        0.42      1.22 o 
  11  -3   6      138.06      136.56      8.01 o 
  12  -3   6       65.41       62.18      3.09 o 
  13  -3   6      126.14      139.08      4.35 o 
 -11  -2   6       79.65       94.76      6.36 o 
 -10  -2   6        8.07        9.42      3.30 o 
  -9  -2   6      205.74      206.13     13.33 o 
  -8  -2   6       94.03       97.79      4.84 o 
  -7  -2   6      437.93      437.10      8.78 o 
  -6  -2   6      217.90      222.73      5.71 o 
  -5  -2   6       27.70       30.23      1.94 o 
  -4  -2   6        4.36        4.50      1.19 o 
  -3  -2   6      725.15      680.39      6.62 o 
  -2  -2   6     3061.57     2946.33     34.94 o 
  -1  -2   6       65.90       81.50      1.61 o 
   0  -2   6     1385.48     1348.85     12.21 o 
   1  -2   6      335.39      308.99      3.41 o 
   2  -2   6     1722.53     1776.60     18.47 o 
   3  -2   6      322.66      355.92      6.76 o 
   4  -2   6      723.45      739.46     11.42 o 
   5  -2   6     2207.15     2335.78     23.77 o 
   6  -2   6      261.88      259.69      5.49 o 
   7  -2   6      502.89      502.47      7.53 o 
   8  -2   6      170.33      160.77      6.08 o 
   9  -2   6      477.63      490.89      8.16 o 
  10  -2   6       30.15       31.14      1.93 o 
  11  -2   6      194.00      199.01      4.50 o 
  12  -2   6        4.13        3.98      1.77 o 
  13  -2   6      135.06      145.78      6.08 o 
 -11  -1   6      159.55      157.64     13.65 o 
 -10  -1   6       65.02       67.63      5.18 o 
  -9  -1   6      222.55      226.07     14.28 o 
  -8  -1   6      487.99      486.63     10.54 o 
  -7  -1   6       42.98       39.59      3.33 o 
  -6  -1   6        4.34        4.40      1.54 o 
  -5  -1   6      306.58      296.13      5.82 o 
  -4  -1   6      853.26      848.63     10.66 o 
  -3  -1   6      278.47      279.88      3.13 o 
  -2  -1   6     2549.68     2496.54     21.44 o 
  -1  -1   6      477.49      421.51      4.80 o 
   0  -1   6      236.51      207.97      2.55 o 
   1  -1   6       17.40       11.23      0.56 o 
   2  -1   6     1605.84     1667.29     19.58 o 
   3  -1   6     3933.28     4281.54     53.21 o 
   4  -1   6       55.57       71.90      2.49 o 
   5  -1   6     2328.90     2370.96     23.95 o 
   6  -1   6      115.48      104.51      2.59 o 
   7  -1   6     1233.81     1182.45     15.48 o 
   8  -1   6       68.02       67.79      2.59 o 
   9  -1   6      999.99     1011.97     15.73 o 
  10  -1   6        0.82        0.34      1.31 o 
  11  -1   6      528.07      547.37     11.44 o 
  12  -1   6       29.77       34.00      2.44 o 
  13  -1   6       58.53       59.96      8.54 o 
 -11   0   6       48.75       49.81      5.45 o 
 -10   0   6      166.43      160.82      7.31 o 
  -9   0   6       33.63       29.59      3.72 o 
  -8   0   6      102.13      103.29      7.17 o 
  -7   0   6      141.32      129.63      4.37 o 
  -6   0   6       27.20       26.21      2.84 o 
  -5   0   6      546.58      541.28      8.98 o 
  -4   0   6     2944.05     2830.30     26.86 o 
  -3   0   6      149.82      141.76      2.61 o 
  -2   0   6        8.14        4.89      0.97 o 
  -1   0   6      629.93      630.27      6.55 o 
   0   0   6      225.96      194.13      2.71 o 
   1   0   6     5531.75     6125.15     53.20 o 
   2   0   6        0.86        1.78      0.52 o 
   3   0   6     8540.47     9200.10     90.17 o 
   4   0   6      466.98      552.66      5.46 o 
   5   0   6     1602.00     1555.16     14.89 o 
   6   0   6      241.05      273.30      4.02 o 
   7   0   6      788.50      741.67      7.64 o 
   8   0   6       17.03       15.85      1.35 o 
   9   0   6      462.34      480.82      7.76 o 
  10   0   6       61.79       65.72      4.85 o 
  11   0   6      102.12      112.29      9.27 o 
  12   0   6      331.10      357.30     17.09 o 
 -11   1   6       59.91       59.04      5.12 o 
 -10   1   6       72.60       91.11      5.72 o 
  -9   1   6       37.39       34.87      3.75 o 
  -8   1   6        6.77        5.62      2.33 o 
  -7   1   6      247.23      251.22      6.97 o 
  -6   1   6     1083.31     1073.48     15.11 o 
  -5   1   6      129.52      120.55      3.74 o 
  -4   1   6      279.97      246.31      5.52 o 
  -3   1   6     1345.33     1315.07     14.02 o 
  -2   1   6      202.74      250.55      3.20 o 
  -1   1   6     3058.39     3145.02     28.55 o 
   0   1   6     3111.66     3376.28     30.68 o 
   1   1   6     8510.03     9381.17     75.74 o 
   2   1   6      320.87      375.11      4.89 o 
   3   1   6     1089.07     1070.25     11.51 o 
   4   1   6      549.74      606.14      6.42 o 
   5   1   6      981.78      930.59      8.73 o 
   6   1   6     1110.00     1109.87     14.44 o 
   7   1   6     1140.12     1174.60     11.14 o 
   8   1   6      357.36      363.64      4.43 o 
   9   1   6      450.31      457.78     10.00 o 
  10   1   6      537.65      550.88     11.84 o 
  11   1   6       46.72       50.89      4.65 o 
 -11   2   6       23.39       24.29      3.98 o 
 -10   2   6      144.51      152.72      7.08 o 
  -9   2   6      112.88      107.58      5.76 o 
  -8   2   6      205.24      194.70     10.49 o 
  -7   2   6       29.79       28.35      3.62 o 
  -6   2   6      505.77      531.09     10.52 o 
  -5   2   6      278.91      269.54      5.66 o 
  -4   2   6      389.21      396.01      5.92 o 
  -3   2   6      332.15      348.00      5.40 o 
  -2   2   6      557.38      593.78      6.19 o 
  -1   2   6     4845.92     5142.14     49.97 o 
   0   2   6        8.80        9.58      2.18 o 
   1   2   6     5483.78     5859.23     51.10 o 
   2   2   6     1172.07     1246.64     13.36 o 
   3   2   6     6157.76     6451.60     57.73 o 
   4   2   6      488.54      549.44      6.58 o 
   5   2   6     2726.12     2757.56     24.14 o 
   6   2   6      129.73      121.89      2.45 o 
   7   2   6      872.63      928.81      8.64 o 
   8   2   6       32.00       32.58      1.10 o 
   9   2   6       34.04       45.24      5.03 o 
  10   2   6      515.34      553.34     14.66 o 
  11   2   6       38.67       33.98      5.95 o 
 -11   3   6        5.25        5.57      3.05 o 
 -10   3   6       65.21       63.21      4.93 o 
  -9   3   6       13.53       17.01      3.21 o 
  -8   3   6      531.00      546.70     13.06 o 
  -7   3   6      194.11      186.61      5.90 o 
  -6   3   6       38.82       32.93      2.65 o 
  -5   3   6      118.11       96.67      5.78 o 
  -4   3   6        8.12        9.81      1.24 o 
  -3   3   6     2089.78     2098.32     20.14 o 
  -2   3   6      375.89      392.95      5.38 o 
  -1   3   6     5886.45     6193.36     49.73 o 
   0   3   6     1948.32     2186.63     28.87 o 
   1   3   6     1986.47     2074.36     19.04 o 
   2   3   6        3.71        5.02      0.69 o 
   3   3   6      884.24      860.00      8.92 o 
   4   3   6      409.41      364.26      5.57 o 
   5   3   6      509.93      572.84      5.91 o 
   6   3   6      581.86      581.07      5.88 o 
   7   3   6      467.02      473.34      6.23 o 
   8   3   6     1636.20     1688.32     15.68 o 
   9   3   6       87.48       87.13      2.65 o 
  10   3   6      434.02      451.99      8.50 o 
  11   3   6        0.35        0.36      1.10 o 
  12   3   6        5.08        7.28      4.69 o 
 -11   4   6       12.82       11.94      3.42 o 
 -10   4   6      302.92      284.45      9.69 o 
  -9   4   6       87.66       93.15      5.46 o 
  -8   4   6      270.04      255.79      9.55 o 
  -7   4   6      306.76      307.47      9.68 o 
  -6   4   6       13.07       14.36      2.40 o 
  -5   4   6      268.40      258.73      7.41 o 
  -4   4   6      410.57      425.00      7.85 o 
  -3   4   6     2561.02     2641.28     30.45 o 
  -2   4   6      472.18      505.33      5.50 o 
  -1   4   6      437.90      448.61      5.51 o 
   0   4   6      884.54      940.30      9.50 o 
   1   4   6     1228.73     1203.20     15.57 o 
   2   4   6       62.76       32.77      1.10 o 
   3   4   6      692.35      734.65      9.14 o 
   4   4   6      927.92      857.10     10.42 o 
   5   4   6      329.14      350.63      6.42 o 
   6   4   6     1485.37     1490.82     13.73 o 
   7   4   6      116.41      120.01      2.49 o 
   8   4   6     2047.92     2060.36     28.90 o 
   9   4   6      183.65      184.56      4.84 o 
  10   4   6      245.73      241.72      9.22 o 
  11   4   6       11.81       13.49      3.13 o 
  12   4   6      252.98      261.08      7.06 o 
  13   4   6        7.00        7.87      1.81 o 
 -11   5   6       21.16       24.43      5.78 o 
 -10   5   6       80.19       73.84      7.27 o 
  -9   5   6      326.26      331.41     10.26 o 
  -8   5   6       25.67       19.48      3.11 o 
  -7   5   6       81.33       79.46      4.64 o 
  -6   5   6       74.02       75.43      4.29 o 
  -5   5   6     1203.90     1177.58     21.47 o 
  -4   5   6       75.46       83.57      3.24 o 
  -3   5   6     1655.73     1641.13     22.00 o 
  -2   5   6     1219.99     1275.10     11.73 o 
  -1   5   6      960.37      960.43      9.20 o 
   0   5   6        4.86        2.90      0.64 o 
   1   5   6      886.38      907.30      8.58 o 
   2   5   6       60.61       42.19      1.21 o 
   3   5   6        7.41        8.03      0.90 o 
   4   5   6     1615.60     1672.38     19.92 o 
   5   5   6      117.68      124.05      6.00 o 
   6   5   6     2081.97     2070.19     22.03 o 
   7   5   6      433.88      427.32      6.66 o 
   8   5   6      731.51      763.30     10.42 o 
   9   5   6       13.34       11.15      1.98 o 
  10   5   6       51.79       57.13      2.25 o 
  11   5   6      118.58      122.43      3.31 o 
  12   5   6      208.32      216.15      5.03 o 
  13   5   6      347.12      376.00      7.38 o 
  14   5   6        2.35        3.63      1.86 o 
 -11   6   6       72.76       76.44      5.81 o 
 -10   6   6       32.67       26.97      4.02 o 
  -9   6   6       90.13      107.62      7.27 o 
  -8   6   6        1.35        2.15      2.36 o 
  -7   6   6      357.06      348.02      9.94 o 
  -6   6   6       68.19       62.27      6.87 o 
  -5   6   6     1880.22     1909.68     32.38 o 
  -4   6   6      568.50      548.28      9.56 o 
  -3   6   6      235.29      247.12      5.55 o 
  -2   6   6       93.56       82.43      2.18 o 
  -1   6   6      493.52      499.99      5.99 o 
   0   6   6        3.70        8.21      0.99 o 
   1   6   6       22.38       19.91      1.31 o 
   2   6   6     1271.02     1272.48     10.79 o 
   3   6   6        1.66        1.30      0.62 o 
   4   6   6     1467.12     1449.98     19.15 o 
   5   6   6      508.12      488.79      6.94 o 
   6   6   6      870.59      925.34     18.19 o 
   7   6   6      742.73      735.19     16.23 o 
   8   6   6       59.10       59.71      2.62 o 
   9   6   6      359.39      369.69      7.14 o 
  10   6   6      396.99      392.75      7.01 o 
  11   6   6      570.56      601.74      9.66 o 
  12   6   6      134.53      130.71      3.99 o 
  13   6   6       47.86       48.70      3.24 o 
  14   6   6       19.00       21.37      2.36 o 
 -10   7   6        6.43        9.89      3.29 o 
  -9   7   6      219.26      218.89      8.55 o 
  -8   7   6       12.40       14.06      3.04 o 
  -7   7   6      503.62      503.66     12.78 o 
  -6   7   6       18.95       22.93      3.89 o 
  -5   7   6       13.95       15.78      2.86 o 
  -4   7   6      233.17      234.58      5.74 o 
  -3   7   6       10.13       12.21      2.46 o 
  -2   7   6      466.96      497.26      7.10 o 
  -1   7   6      343.37      346.03      5.58 o 
   0   7   6     1380.70     1412.74     13.05 o 
   1   7   6        8.17        4.35      0.81 o 
   2   7   6     2372.08     2406.03     20.79 o 
   3   7   6      230.30      217.87      4.33 o 
   4   7   6      999.91     1041.08     10.15 o 
   5   7   6      764.24      744.47     11.96 o 
   6   7   6      342.08      357.68      7.13 o 
   7   7   6       61.40       63.00      2.88 o 
   8   7   6       56.75       50.05      2.69 o 
   9   7   6      168.54      179.17      6.92 o 
  10   7   6       89.42       84.83      3.51 o 
  11   7   6      219.50      230.42      5.55 o 
  12   7   6      233.68      235.84      6.30 o 
  13   7   6       40.72       36.79      2.98 o 
  14   7   6      126.57      127.46      4.95 o 
 -10   8   6        3.52       -0.10      4.86 o 
  -9   8   6       83.75       64.67      5.34 o 
  -8   8   6       21.74       24.74      3.72 o 
  -7   8   6      183.51      186.94      7.63 o 
  -6   8   6      393.66      417.29     16.00 o 
  -5   8   6       29.83       29.40      2.95 o 
  -4   8   6      425.75      444.37      7.81 o 
  -3   8   6      273.56      284.78      8.31 o 
  -2   8   6      316.00      294.39      4.99 o 
  -1   8   6       13.01        5.26      1.47 o 
   0   8   6      767.66      747.22      8.92 o 
   1   8   6      265.91      273.56      3.95 o 
   2   8   6      668.26      667.64      9.04 o 
   3   8   6      103.65      106.94      2.44 o 
   4   8   6      105.19      130.32      3.39 o 
   5   8   6      463.45      477.11      9.03 o 
   6   8   6        0.42        0.72      1.16 o 
   7   8   6      431.85      420.42      8.42 o 
   8   8   6       91.54       91.50      3.75 o 
   9   8   6     1217.33     1203.35     18.61 o 
  10   8   6       26.70       25.83      2.34 o 
  11   8   6       61.23       61.45      3.52 o 
  12   8   6      171.16      180.01      5.84 o 
  13   8   6       59.11       62.77      3.82 o 
  14   8   6       45.31       42.91      3.53 o 
  -9   9   6      290.62      286.49     27.77 o 
  -8   9   6      206.80      220.20      8.80 o 
  -7   9   6      119.76      108.95      6.12 o 
  -6   9   6      121.07      118.40      6.11 o 
  -5   9   6        8.31        6.07      2.10 o 
  -4   9   6       60.49       56.39      2.86 o 
  -3   9   6       30.48       29.85      2.18 o 
  -2   9   6      473.76      478.47      7.99 o 
  -1   9   6      171.36      159.19      3.60 o 
   0   9   6     1172.61     1195.73     18.72 o 
   1   9   6       44.81       44.32      2.23 o 
   2   9   6      219.28      239.28      7.64 o 
   3   9   6      346.06      353.78      5.25 o 
   4   9   6       16.42       13.46      1.54 o 
   5   9   6      694.53      685.52     10.06 o 
   6   9   6       14.19       15.76      3.22 o 
   7   9   6      827.82      776.63     13.44 o 
   8   9   6       56.49       50.58      3.20 o 
   9   9   6      287.63      283.93      6.60 o 
  10   9   6      424.27      411.87     12.00 o 
  11   9   6       30.47       28.97      3.00 o 
  12   9   6       39.09       43.08      5.30 o 
  13   9   6      220.31      231.76      7.20 o 
  -9  10   6        9.02        6.79      4.52 o 
  -8  10   6      141.19      140.36      7.41 o 
  -7  10   6      114.60      111.54     11.86 o 
  -6  10   6      189.40      196.65     10.02 o 
  -5  10   6       82.74       76.34      3.58 o 
  -4  10   6      794.10      811.20     12.41 o 
  -3  10   6        3.55        2.93      1.44 o 
  -2  10   6     1459.72     1456.57     18.64 o 
  -1  10   6       99.27       90.14      2.78 o 
   0  10   6      327.40      320.66      7.73 o 
   1  10   6       16.73       15.26      2.82 o 
   2  10   6      198.02      191.60      3.90 o 
   3  10   6      594.37      596.37      8.76 o 
   4  10   6      475.21      463.86      7.18 o 
   5  10   6      192.48      173.25      4.14 o 
   6  10   6      234.12      227.26      5.70 o 
   7  10   6      766.44      756.04     12.20 o 
   8  10   6      503.75      505.77     10.58 o 
   9  10   6      143.98      147.25      5.53 o 
  10  10   6       85.19       89.71      4.66 o 
  11  10   6      303.71      300.35      8.55 o 
  12  10   6       70.67       62.43      4.21 o 
  13  10   6        1.92        1.78      2.43 o 
  -8  11   6      128.48      118.97      7.16 o 
  -7  11   6      160.34      155.34      7.79 o 
  -6  11   6      310.56      314.28      9.03 o 
  -5  11   6        0.86        0.18      1.73 o 
  -4  11   6      662.63      671.84     11.21 o 
  -3  11   6        2.18        1.87      1.51 o 
  -2  11   6      211.13      222.41      6.24 o 
  -1  11   6        4.85        3.14      2.59 o 
   0  11   6       14.95       12.64      2.36 o 
   1  11   6      355.04      336.09      8.25 o 
   2  11   6      296.12      291.37      7.43 o 
   3  11   6      217.79      212.66      5.07 o 
   4  11   6       96.97       94.69      3.52 o 
   5  11   6      377.14      383.98      7.41 o 
   6  11   6      349.68      362.23      7.28 o 
   7  11   6      399.33      396.79     12.90 o 
   8  11   6      263.45      264.68      7.65 o 
   9  11   6       29.67       31.83      4.64 o 
  10  11   6      117.79      110.93      5.29 o 
  11  11   6       22.88       16.95      3.03 o 
  12  11   6      171.28      168.28      6.73 o 
  -7  12   6        0.79        3.40      3.19 o 
  -6  12   6       73.75       76.52      5.01 o 
  -5  12   6        1.79        1.06      1.85 o 
  -4  12   6       67.73       76.30      3.78 o 
  -3  12   6      135.68      131.57      6.19 o 
  -2  12   6       13.44       14.49      3.70 o 
  -1  12   6      273.78      270.76     11.40 o 
   0  12   6       42.79       46.51      3.20 o 
   1  12   6      512.42      526.46     11.35 o 
   2  12   6      138.29      137.49      5.11 o 
   3  12   6      134.21      133.08      6.94 o 
   4  12   6      124.55      117.79      4.81 o 
   5  12   6      549.14      531.45      9.40 o 
   6  12   6      312.44      318.01      7.05 o 
   7  12   6        0.62        0.03      1.64 o 
   8  12   6       16.97       14.80      2.90 o 
   9  12   6        0.91        2.55      2.71 o 
  10  12   6      160.35      162.58      6.60 o 
  11  12   6      116.93      115.53      5.86 o 
  12  12   6       21.29       20.87      3.57 o 
  -6  13   6      120.12      116.39      5.68 o 
  -5  13   6      131.28      137.21      5.98 o 
  -4  13   6       29.86       35.51      5.45 o 
  -3  13   6       86.98       94.63      7.55 o 
  -2  13   6       26.79       28.57      4.88 o 
  -1  13   6      163.50      150.01      8.58 o 
   0  13   6      375.22      378.43      9.20 o 
   1  13   6      110.28      101.02      8.45 o 
   2  13   6       85.05       90.48      4.42 o 
   3  13   6      259.35      257.16      7.00 o 
   4  13   6      340.86      352.27     13.65 o 
   5  13   6       88.31       87.54      6.05 o 
   6  13   6      145.45      132.92      4.78 o 
   7  13   6        2.49        6.09      2.09 o 
   8  13   6      145.32      156.25      6.60 o 
   9  13   6        2.73        6.41      2.75 o 
  10  13   6       32.30       24.85      3.65 o 
  11  13   6       47.51       58.01      4.86 o 
  -5  14   6       29.64       19.45      5.53 o 
  -4  14   6      111.57      113.93      9.12 o 
  -3  14   6       73.69       92.87      7.93 o 
  -2  14   6      176.01      193.57     10.60 o 
  -1  14   6      284.07      291.93     12.82 o 
   0  14   6       53.72       46.90      3.41 o 
   1  14   6      145.74      155.15      5.91 o 
   2  14   6      116.94      125.64     14.13 o 
   3  14   6      171.99      168.58      9.27 o 
   4  14   6      516.92      492.71     17.28 o 
   5  14   6        2.24       -2.59      2.94 o 
   6  14   6       16.41       14.80      3.74 o 
   7  14   6        6.30        9.85      2.47 o 
   8  14   6       15.80       15.39      3.28 o 
   9  14   6      145.96      149.90     12.55 o 
  10  14   6       73.88       78.12      5.56 o 
  -4  15   6        4.25        8.31      4.65 o 
  -3  15   6      329.47      307.65     14.23 o 
  -2  15   6       12.81       11.44      4.54 o 
  -1  15   6       91.28       89.36      7.48 o 
   0  15   6       30.65       31.28      5.03 o 
   1  15   6       23.81       23.77      2.97 o 
   2  15   6      364.10      399.73     10.01 o 
   3  15   6       11.88       21.93      4.58 o 
   4  15   6        6.67        7.97      4.16 o 
   5  15   6       40.79       34.37      5.57 o 
   6  15   6       13.97       14.07      4.81 o 
   7  15   6      107.97      102.51      6.93 o 
   8  15   6       25.33       27.49      4.74 o 
  -2  16   6      124.74      138.49      9.65 o 
  -1  16   6       16.29       13.96      4.58 o 
   0  16   6      119.66      125.87      8.85 o 
   1  16   6        0.32       -0.46      3.32 o 
   2  16   6       69.46       67.93      6.14 o 
   3  16   6       18.66       13.88      4.50 o 
   4  16   6        6.13        0.95      3.74 o 
   5  16   6        1.50        4.23      4.20 o 
   6  16   6      113.39      117.09      9.31 o 
   7  16   6       11.64        9.50      5.07 o 
   3  17   6        1.93        2.06      3.81 o 
  -1 -12   7        3.85        6.49      4.63 o 
   0 -12   7       32.28       28.64      5.30 o 
   1 -12   7        0.12       -4.06      3.22 o 
   2 -12   7       60.78       69.53      7.48 o 
   3 -12   7      109.65      119.99      9.46 o 
  -4 -11   7       63.18       63.46      5.93 o 
  -3 -11   7        6.84        4.76      3.36 o 
  -2 -11   7       10.19        4.40      3.06 o 
  -1 -11   7       50.38       52.15      6.12 o 
   0 -11   7       21.10       21.71      4.10 o 
   1 -11   7       20.18       11.90      4.27 o 
   2 -11   7       94.11      101.85      6.65 o 
   3 -11   7      172.58      159.51      8.16 o 
   4 -11   7        3.57        4.90      3.35 o 
   5 -11   7       51.02       54.68      5.20 o 
   6 -11   7       38.48       34.15      4.93 o 
  -5 -10   7        3.01        1.73      3.49 o 
  -4 -10   7      174.43      177.00      8.57 o 
  -3 -10   7       18.09       26.89      4.26 o 
  -2 -10   7      227.53      247.88      8.69 o 
  -1 -10   7      104.77      106.99      4.59 o 
   0 -10   7      194.26      216.20     15.66 o 
   1 -10   7       17.50       21.82      3.75 o 
   2 -10   7        7.22        2.48      3.28 o 
   3 -10   7      205.89      216.80      8.96 o 
   4 -10   7       15.28       14.08      2.34 o 
   5 -10   7      360.55      371.50      8.67 o 
   6 -10   7       31.27       27.92      3.78 o 
   7 -10   7      196.13      202.45      9.09 o 
   8 -10   7      220.06      191.85      8.97 o 
  -7  -9   7        5.50        5.18      3.89 o 
  -6  -9   7      110.49      113.51      7.41 o 
  -5  -9   7        0.97        0.91      3.20 o 
  -4  -9   7       94.07       89.01      6.22 o 
  -3  -9   7        3.74        3.62      3.12 o 
  -2  -9   7       63.46       65.82      3.73 o 
  -1  -9   7      110.86      117.77      6.73 o 
   0  -9   7        2.46        4.94      1.84 o 
   1  -9   7     1125.20     1147.42     23.75 o 
   2  -9   7        0.33        1.84      2.35 o 
   3  -9   7      253.48      280.52      6.89 o 
   4  -9   7       94.24       96.20      3.98 o 
   5  -9   7      186.59      182.45      6.38 o 
   6  -9   7      100.44       99.67      4.70 o 
   7  -9   7       36.30       31.37      3.69 o 
   8  -9   7      115.03      103.98      9.23 o 
   9  -9   7        1.54        1.38      2.87 o 
  -7  -8   7       23.76       27.33      4.66 o 
  -6  -8   7       47.34       48.95      5.34 o 
  -5  -8   7      149.45      141.00     12.87 o 
  -4  -8   7       64.01       56.76      5.06 o 
  -3  -8   7      136.96      134.52     12.83 o 
  -2  -8   7      120.00      122.89      4.71 o 
  -1  -8   7      810.44      859.70     14.61 o 
   0  -8   7        0.87       -0.40      1.70 o 
   1  -8   7      344.77      376.28     10.97 o 
   2  -8   7       74.80       82.79      6.76 o 
   3  -8   7      242.91      248.05      6.74 o 
   4  -8   7       65.89       62.82      3.63 o 
   5  -8   7       94.81       82.81      4.04 o 
   6  -8   7      317.87      308.51      7.44 o 
   7  -8   7       17.37       12.64      2.41 o 
   8  -8   7      150.30      154.17      9.15 o 
   9  -8   7        0.26       -4.16      2.08 o 
  10  -8   7      177.59      182.08      7.98 o 
  -8  -7   7       52.65       49.86      3.95 o 
  -7  -7   7       14.06       14.71      3.97 o 
  -6  -7   7       86.54       82.69      6.26 o 
  -5  -7   7      119.40      116.20      6.82 o 
  -4  -7   7      140.55      146.53      7.17 o 
  -3  -7   7      306.65      330.77      7.43 o 
  -2  -7   7        1.06       -0.64      1.53 o 
  -1  -7   7      711.17      755.55     13.09 o 
   0  -7   7       28.20       27.33      2.43 o 
   1  -7   7      134.90      149.91      4.40 o 
   2  -7   7       43.34       40.85      2.67 o 
   3  -7   7      345.00      351.10      7.23 o 
   4  -7   7     1027.51     1054.77     15.03 o 
   5  -7   7       13.25       11.01      2.91 o 
   6  -7   7      294.60      285.63      7.92 o 
   7  -7   7        5.27        4.75      1.88 o 
   8  -7   7      270.58      262.33      6.61 o 
   9  -7   7       14.76       10.41      2.57 o 
  10  -7   7       46.99       50.69      3.93 o 
  11  -7   7        6.04        5.97      3.03 o 
  -9  -6   7       16.73       18.42      5.45 o 
  -8  -6   7      112.80      115.48      5.51 o 
  -7  -6   7      263.86      263.54      7.19 o 
  -6  -6   7       87.34       92.68      5.11 o 
  -5  -6   7      313.90      307.34      8.31 o 
  -4  -6   7       27.07       24.76      3.57 o 
  -3  -6   7      460.29      484.89     10.23 o 
  -2  -6   7      287.84      282.36      7.57 o 
  -1  -6   7       90.19       94.86      3.88 o 
   0  -6   7        5.97       10.93      1.80 o 
   1  -6   7      308.52      315.74      7.09 o 
   2  -6   7     1138.96     1163.08     16.16 o 
   3  -6   7      106.60      110.77      3.78 o 
   4  -6   7      798.08      812.22     12.00 o 
   5  -6   7        3.14        3.00      1.56 o 
   6  -6   7      311.18      305.07      7.77 o 
   7  -6   7        5.38        4.70      1.91 o 
   8  -6   7      201.96      201.15      5.43 o 
   9  -6   7      130.75      139.37      4.65 o 
  10  -6   7      106.93      107.76      5.60 o 
  11  -6   7        8.63        8.82      2.47 o 
  12  -6   7      124.88      124.36      6.05 o 
  -9  -5   7      165.33      177.84      7.45 o 
  -8  -5   7        3.38        7.19      2.86 o 
  -7  -5   7      348.31      361.12      8.19 o 
  -6  -5   7       14.90       10.31      2.16 o 
  -5  -5   7      470.56      484.59      9.14 o 
  -4  -5   7      103.74       99.90      3.97 o 
  -3  -5   7      583.06      588.38     10.28 o 
  -2  -5   7       36.08       27.04      3.07 o 
  -1  -5   7      238.60      235.12      5.85 o 
   0  -5   7       83.96       90.93      3.60 o 
   1  -5   7       41.65       49.58      4.64 o 
   2  -5   7     2889.57     2875.73     33.01 o 
   3  -5   7      283.11      286.99      7.23 o 
   4  -5   7      937.75      911.50     15.12 o 
   5  -5   7       64.51       65.58      5.99 o 
   6  -5   7      674.64      669.83     10.83 o 
   7  -5   7       93.90      100.04      4.28 o 
   8  -5   7       58.49       58.13      3.46 o 
   9  -5   7        4.10        4.50      1.59 o 
  10  -5   7      171.35      187.54      5.93 o 
  11  -5   7       52.04       50.53      3.46 o 
  12  -5   7        0.34       -0.80      2.05 o 
 -10  -4   7       16.93       16.46      4.29 o 
  -9  -4   7      121.67      132.03      7.40 o 
  -8  -4   7       34.44       34.28      3.76 o 
  -7  -4   7      309.05      306.69     11.17 o 
  -6  -4   7       20.47       16.59      2.26 o 
  -5  -4   7      287.04      312.26     10.95 o 
  -4  -4   7       11.90       15.66      1.85 o 
  -3  -4   7       17.10       16.70      1.72 o 
  -2  -4   7      404.73      414.88      7.08 o 
  -1  -4   7       16.39       14.83      1.81 o 
   0  -4   7     9091.61     8922.08    142.47 o 
   1  -4   7        1.71        2.57      1.00 o 
   2  -4   7     3506.30     3473.79     38.68 o 
   3  -4   7      230.90      218.31      7.40 o 
   4  -4   7      184.15      194.81      6.28 o 
   5  -4   7      127.20      115.47      6.47 o 
   6  -4   7        2.35        1.92      1.18 o 
   7  -4   7       13.44       14.62      1.98 o 
   8  -4   7        2.43        2.88      1.52 o 
   9  -4   7      218.57      223.14      6.53 o 
  10  -4   7       10.10       11.50      2.99 o 
  11  -4   7      443.27      442.35      9.21 o 
  12  -4   7       73.27       71.17      6.58 o 
  13  -4   7       91.42       99.29     12.82 o 
 -10  -3   7        0.03        3.06      3.09 o 
  -9  -3   7      108.85      102.08      6.89 o 
  -8  -3   7        0.98       -1.93      2.09 o 
  -7  -3   7       84.87       79.54      4.55 o 
  -6  -3   7       96.92       91.04      3.47 o 
  -5  -3   7       62.16       54.54      2.70 o 
  -4  -3   7     1191.67     1183.54     14.62 o 
  -3  -3   7        8.56        6.05      0.97 o 
  -2  -3   7     5030.40     5050.66     42.01 o 
  -1  -3   7      141.30      154.90      3.36 o 
   0  -3   7     4564.49     4568.52     40.58 o 
   1  -3   7       49.14       46.53      3.16 o 
   2  -3   7       23.79       29.49      1.81 o 
   3  -3   7       13.91       18.88      1.52 o 
   4  -3   7      663.39      631.13     10.87 o 
   5  -3   7      187.86      186.88      4.94 o 
   6  -3   7      132.56      122.66      3.57 o 
   7  -3   7      152.75      147.41      3.95 o 
   8  -3   7       30.67       31.73      2.27 o 
   9  -3   7      417.78      408.70      8.09 o 
  10  -3   7      245.06      255.29      6.08 o 
  11  -3   7       74.56       76.77      3.44 o 
  12  -3   7       14.19       13.01      2.02 o 
  13  -3   7       43.63       47.67      2.83 o 
 -10  -2   7        8.61        4.38      3.13 o 
  -9  -2   7       92.34       89.31      5.89 o 
  -8  -2   7        7.80        4.96      2.58 o 
  -7  -2   7        2.65        3.39      2.05 o 
  -6  -2   7      347.73      350.54      6.59 o 
  -5  -2   7        3.96        3.03      1.32 o 
  -4  -2   7      989.16     1005.86     12.66 o 
  -3  -2   7        0.50        1.46      0.73 o 
  -2  -2   7     4175.29     4179.12     42.06 o 
  -1  -2   7      760.54      758.43      7.08 o 
   0  -2   7     1648.34     1755.51     14.60 o 
   1  -2   7      439.03      472.87      5.17 o 
   2  -2   7     2136.42     2184.71     29.71 o 
   3  -2   7      264.51      254.80      4.73 o 
   4  -2   7      889.93      909.68     19.79 o 
   5  -2   7       10.93       10.70      1.49 o 
   6  -2   7       16.51       12.91      1.41 o 
   7  -2   7      385.50      377.98      6.51 o 
   8  -2   7       84.57       82.28      2.82 o 
   9  -2   7      201.35      207.07      4.87 o 
  10  -2   7       55.60       62.00      3.18 o 
  11  -2   7       14.69       14.85      1.71 o 
  12  -2   7        1.26        0.60      1.31 o 
  13  -2   7       87.66       90.25      3.27 o 
 -11  -1   7       54.57       57.52      5.52 o 
 -10  -1   7       54.65       55.48      5.14 o 
  -9  -1   7      110.87      112.50      6.43 o 
  -8  -1   7      149.46      151.35      6.90 o 
  -7  -1   7        7.38        9.72      2.85 o 
  -6  -1   7      668.24      701.02     11.70 o 
  -5  -1   7        9.29        7.88      1.50 o 
  -4  -1   7     2364.29     2317.96     24.86 o 
  -3  -1   7      453.54      469.89      6.05 o 
  -2  -1   7     2950.43     2972.89     27.71 o 
  -1  -1   7      319.66      328.88      3.62 o 
   0  -1   7      433.12      465.33      4.67 o 
   1  -1   7      246.75      229.90      3.33 o 
   2  -1   7      590.14      601.33      7.42 o 
   3  -1   7      452.00      433.44      6.51 o 
   4  -1   7       29.05       30.06      1.92 o 
   5  -1   7      623.28      600.01      9.76 o 
   6  -1   7       21.45       25.03      1.78 o 
   7  -1   7      909.32      934.84     12.23 o 
   8  -1   7      185.43      204.42      4.02 o 
   9  -1   7       80.38       75.47      5.70 o 
  10  -1   7       83.75       80.18      3.81 o 
  11  -1   7      285.37      293.05      5.76 o 
  12  -1   7      189.29      206.97      6.00 o 
  13  -1   7      116.37      111.91     10.91 o 
 -11   0   7       51.58       58.93      5.45 o 
 -10   0   7      151.60      143.45      7.31 o 
  -9   0   7       14.17       11.65      3.18 o 
  -8   0   7      448.13      450.99     18.78 o 
  -7   0   7        6.07        6.24      2.01 o 
  -6   0   7     1171.88     1164.02     23.82 o 
  -5   0   7        0.34        1.55      1.17 o 
  -4   0   7     1709.18     1686.34     18.79 o 
  -3   0   7      325.76      317.14      3.84 o 
  -2   0   7      378.99      384.09      4.52 o 
  -1   0   7      192.63      181.52      2.57 o 
   0   0   7       74.98       59.87      1.53 o 
   1   0   7     1438.59     1433.24     13.87 o 
   2   0   7       23.71       19.58      1.28 o 
   3   0   7      430.15      444.52      9.05 o 
   4   0   7      686.52      688.97      7.91 o 
   5   0   7     1614.44     1607.96     15.46 o 
   6   0   7      799.36      848.46      8.39 o 
   7   0   7      719.90      692.71      8.42 o 
   8   0   7      381.18      381.48      7.53 o 
   9   0   7      641.80      646.65     12.05 o 
  10   0   7       24.99       23.75      2.60 o 
  11   0   7      300.16      307.30      7.72 o 
  12   0   7      152.62      136.09     10.83 o 
 -11   1   7        0.97        1.69      2.93 o 
 -10   1   7      130.45      137.41      7.21 o 
  -9   1   7       11.94       14.98      3.32 o 
  -8   1   7      415.21      416.99     11.56 o 
  -7   1   7       94.31       85.47      4.39 o 
  -6   1   7      936.08      910.35     20.33 o 
  -5   1   7      236.87      233.56      7.41 o 
  -4   1   7      336.49      327.94      5.55 o 
  -3   1   7     1084.68     1122.67     10.21 o 
  -2   1   7        1.27        2.48      0.84 o 
  -1   1   7     2783.12     2838.50     22.83 o 
   0   1   7        9.22        8.43      1.16 o 
   1   1   7     1930.47     2036.76     16.41 o 
   2   1   7       58.24       51.69      1.88 o 
   3   1   7      765.74      717.48      8.36 o 
   4   1   7      229.39      203.45      3.22 o 
   5   1   7     1077.53     1034.48      9.68 o 
   6   1   7      181.58      178.03      2.45 o 
   7   1   7       64.64       60.92      1.87 o 
   8   1   7      426.42      420.05      9.91 o 
   9   1   7      190.72      187.44      6.64 o 
  10   1   7      891.71      928.80     14.49 o 
  11   1   7       22.65       22.01      3.68 o 
 -11   2   7        0.21        0.91      2.83 o 
 -10   2   7      126.21      123.97      6.90 o 
  -9   2   7       33.14       20.76      3.51 o 
  -8   2   7      695.17      685.36     20.41 o 
  -7   2   7       30.39       25.76      2.85 o 
  -6   2   7      153.69      128.32      4.89 o 
  -5   2   7     1522.23     1516.16     19.84 o 
  -4   2   7        1.21        1.09      0.96 o 
  -3   2   7     1401.76     1414.98     13.71 o 
  -2   2   7       21.73       23.67      1.27 o 
  -1   2   7     1091.34     1075.20     11.03 o 
   0   2   7        0.62        1.61      1.04 o 
   1   2   7       52.42       34.80      1.15 o 
   2   2   7      944.19      976.31      8.90 o 
   3   2   7     1747.97     1673.00     17.59 o 
   4   2   7     1767.29     1759.75     18.36 o 
   5   2   7      745.52      786.76      8.31 o 
   6   2   7     1660.64     1669.32     14.12 o 
   7   2   7      344.23      343.19      4.55 o 
   8   2   7     1346.43     1377.44     13.60 o 
   9   2   7      389.88      379.86      7.13 o 
  10   2   7      353.43      357.12     10.83 o 
  11   2   7       36.97       31.20      5.87 o 
  12   2   7        8.23        6.67      4.39 o 
 -11   3   7        8.34        4.84      3.26 o 
 -10   3   7      448.26      458.53     14.49 o 
  -9   3   7       12.57        9.89      3.03 o 
  -8   3   7      219.84      215.73     10.76 o 
  -7   3   7      319.12      330.33      9.65 o 
  -6   3   7       37.55       37.54      3.10 o 
  -5   3   7      458.89      467.48      9.67 o 
  -4   3   7       85.15       81.84      2.82 o 
  -3   3   7      359.40      372.44      5.70 o 
  -2   3   7      626.25      643.17      6.83 o 
  -1   3   7     1182.04     1170.71     10.80 o 
   0   3   7     1066.83     1102.19     11.17 o 
   1   3   7     3941.82     4034.19     33.13 o 
   2   3   7     3060.07     3168.68     26.17 o 
   3   3   7     2900.08     3203.27     29.61 o 
   4   3   7      721.31      773.56      8.94 o 
   5   3   7       45.84       48.78      1.44 o 
   6   3   7     1139.60     1133.64     10.13 o 
   7   3   7      303.96      305.53      4.26 o 
   8   3   7      381.56      409.32      5.38 o 
   9   3   7       62.54       66.90      2.72 o 
  10   3   7       34.35       34.95      3.11 o 
  11   3   7       23.51       30.63      6.03 o 
  12   3   7       28.57       18.84      5.76 o 
 -11   4   7        6.70        3.65      4.60 o 
 -10   4   7      379.90      367.85     11.70 o 
  -9   4   7      185.89      195.11      8.05 o 
  -8   4   7       18.79       17.62      3.18 o 
  -7   4   7      443.48      429.44     11.32 o 
  -6   4   7        2.85        2.75      1.85 o 
  -5   4   7      180.48      187.18      6.51 o 
  -4   4   7      185.00      192.93      5.73 o 
  -3   4   7      566.48      538.91      9.22 o 
  -2   4   7      589.02      649.84      6.90 o 
  -1   4   7     1196.92     1196.70     12.10 o 
   0   4   7     1425.19     1503.53     13.53 o 
   1   4   7      381.86      398.12      5.53 o 
   2   4   7     1728.41     1705.76     14.85 o 
   3   4   7       67.51       64.52      1.91 o 
   4   4   7     2214.91     2177.00     36.28 o 
   5   4   7       10.09        4.87      0.72 o 
   6   4   7     2506.54     2561.07     24.07 o 
   7   4   7      379.65      378.35      4.78 o 
   8   4   7      579.95      585.96     12.75 o 
   9   4   7       96.70      107.72      3.65 o 
  10   4   7      222.75      223.29      5.55 o 
  11   4   7      188.61      189.93      5.65 o 
  12   4   7      215.85      232.81      6.79 o 
  13   4   7      350.23      371.38     19.11 o 
 -10   5   7       76.67       73.61      5.64 o 
  -9   5   7      276.06      292.09      9.94 o 
  -8   5   7        0.83        1.02      2.26 o 
  -7   5   7      145.15      156.46      9.67 o 
  -6   5   7       20.75       22.37      3.60 o 
  -5   5   7       71.56       72.89      4.26 o 
  -4   5   7      592.24      647.53     16.58 o 
  -3   5   7      653.81      654.46     10.75 o 
  -2   5   7      476.52      473.14      5.75 o 
  -1   5   7      444.37      454.18      5.70 o 
   0   5   7     1255.78     1183.68     11.11 o 
   1   5   7       17.63       14.91      0.98 o 
   2   5   7      724.83      674.14      6.83 o 
   3   5   7      109.99      119.00      2.56 o 
   4   5   7     2454.55     2615.46     30.21 o 
   5   5   7       37.05       34.28      1.58 o 
   6   5   7     1527.16     1547.74     17.12 o 
   7   5   7      391.13      418.26      6.62 o 
   8   5   7      832.37      825.66     16.04 o 
   9   5   7      367.76      381.70      6.25 o 
  10   5   7      514.95      532.07      8.07 o 
  11   5   7       57.34       56.32      2.39 o 
  12   5   7       40.93       40.14      2.21 o 
  13   5   7      104.94      109.24      3.48 o 
  14   5   7       19.49       17.89      3.36 o 
 -10   6   7        8.34        6.00      3.13 o 
  -9   6   7       73.74       72.66      5.43 o 
  -8   6   7       18.08       17.34      3.30 o 
  -7   6   7      141.09      141.94      6.52 o 
  -6   6   7      396.04      402.34     21.17 o 
  -5   6   7      562.38      529.72     13.46 o 
  -4   6   7      459.23      459.41      8.72 o 
  -3   6   7     1010.31     1016.85     19.88 o 
  -2   6   7      264.39      218.39      4.05 o 
  -1   6   7        0.30        0.38      0.56 o 
   0   6   7      361.80      325.51      4.85 o 
   1   6   7      245.11      250.52      3.54 o 
   2   6   7     1054.99     1089.83      9.57 o 
   3   6   7      536.85      592.10      7.05 o 
   4   6   7     2093.77     2114.33     20.21 o 
   5   6   7      166.24      180.30      5.09 o 
   6   6   7      550.39      575.51      8.72 o 
   7   6   7      989.49      999.08     14.83 o 
   8   6   7      321.77      319.32      6.40 o 
   9   6   7      416.73      400.56      7.55 o 
  10   6   7      216.76      210.59      7.43 o 
  11   6   7      731.74      728.29     17.34 o 
  12   6   7       15.10       10.25      1.78 o 
  13   6   7       68.15       75.58      3.22 o 
  14   6   7       32.37       25.57      2.37 o 
 -10   7   7       20.51       17.69      3.94 o 
  -9   7   7      194.36      216.39      8.86 o 
  -8   7   7      128.19      125.86      6.65 o 
  -7   7   7      200.83      198.74      7.82 o 
  -6   7   7      362.78      358.44     10.38 o 
  -5   7   7      197.79      210.53     14.80 o 
  -4   7   7      170.75      161.73      4.86 o 
  -3   7   7       14.32        9.05      1.65 o 
  -2   7   7      271.95      259.36      4.63 o 
  -1   7   7      126.64      131.86      3.63 o 
   0   7   7      558.84      551.36      6.61 o 
   1   7   7      132.33      160.87      2.65 o 
   2   7   7     1260.73     1298.08     12.18 o 
   3   7   7      608.37      626.75      6.14 o 
   4   7   7      728.20      786.11      9.02 o 
   5   7   7     1459.27     1432.71     20.36 o 
   6   7   7      373.08      376.11      9.44 o 
   7   7   7     1447.85     1380.64     19.89 o 
   8   7   7      797.59      741.90     12.23 o 
   9   7   7      267.34      272.71      6.26 o 
  10   7   7      103.52       93.19      3.67 o 
  11   7   7       38.88       43.75      2.78 o 
  12   7   7       33.08       33.96      2.63 o 
  13   7   7       17.29       13.71      2.15 o 
  14   7   7      101.62      102.01      4.30 o 
  -9   8   7       91.94       88.75     24.20 o 
  -8   8   7       92.75       91.77      5.95 o 
  -7   8   7        6.19        5.89      2.73 o 
  -6   8   7      113.28      120.78      6.10 o 
  -5   8   7        2.09        2.87      2.11 o 
  -4   8   7      186.08      183.42      6.15 o 
  -3   8   7       91.06       80.28      4.51 o 
  -2   8   7      600.57      612.15      8.53 o 
  -1   8   7       27.14       28.26      2.04 o 
   0   8   7     1301.65     1327.51     15.94 o 
   1   8   7     1019.87     1042.05     11.76 o 
   2   8   7      977.22     1028.98     12.89 o 
   3   8   7      946.41      926.69     12.21 o 
   4   8   7      306.21      309.32      5.66 o 
   5   8   7      910.01      880.53     14.08 o 
   6   8   7      368.62      324.09      7.07 o 
   7   8   7       78.33       77.63      3.45 o 
   8   8   7      110.88       96.57      3.83 o 
   9   8   7      113.55      116.35      4.24 o 
  10   8   7      306.42      321.35      7.45 o 
  11   8   7       57.37       60.25      3.42 o 
  12   8   7      117.18      112.16      4.25 o 
  13   8   7      196.99      198.91      6.20 o 
  14   8   7      169.22      163.11      5.94 o 
  -9   9   7       10.89       12.21      3.72 o 
  -8   9   7      135.31      142.01      7.36 o 
  -7   9   7      105.01      110.03      6.79 o 
  -6   9   7       56.60       54.56      4.68 o 
  -5   9   7        0.06        0.76      1.68 o 
  -4   9   7      107.70      107.21      4.34 o 
  -3   9   7      202.01      204.94      5.98 o 
  -2   9   7      636.25      623.23     11.05 o 
  -1   9   7      517.86      519.86      7.89 o 
   0   9   7      250.70      258.32      6.59 o 
   1   9   7      741.96      750.13     13.78 o 
   2   9   7       20.14       22.95      1.48 o 
   3   9   7      632.10      629.92      7.96 o 
   4   9   7       22.17       18.12      2.45 o 
   5   9   7      977.83      940.08     14.26 o 
   6   9   7      331.77      316.46      7.31 o 
   7   9   7      514.44      501.16      9.93 o 
   8   9   7       43.54       47.67      5.21 o 
   9   9   7      258.58      242.98      6.58 o 
  10   9   7      118.66      121.47      4.80 o 
  11   9   7        4.49        0.30      1.72 o 
  12   9   7       73.77       71.37      4.69 o 
  13   9   7        4.56        2.62      2.28 o 
  -8  10   7        4.71        6.54      4.71 o 
  -7  10   7       19.79       21.55      4.00 o 
  -6  10   7       82.16       75.08      5.47 o 
  -5  10   7      428.09      445.98     12.12 o 
  -4  10   7      577.93      597.95     11.51 o 
  -3  10   7       67.49       69.72      3.52 o 
  -2  10   7      520.76      523.25     10.16 o 
  -1  10   7      117.98      116.07      3.74 o 
   0  10   7        3.49        7.02      2.14 o 
   1  10   7      283.20      280.20      7.17 o 
   2  10   7       34.37       32.55      1.78 o 
   3  10   7      768.26      790.72      9.74 o 
   4  10   7       53.17       50.38      2.55 o 
   5  10   7      350.85      344.16      6.60 o 
   6  10   7       71.25       78.34      4.76 o 
   7  10   7      165.35      155.03      5.30 o 
   8  10   7      850.66      828.96     14.70 o 
   9  10   7       32.84       31.36      2.74 o 
  10  10   7       52.19       48.97      3.97 o 
  11  10   7       45.24       39.78      3.43 o 
  12  10   7      173.57      183.25      6.58 o 
  13  10   7        5.94        5.66      3.73 o 
  -8  11   7      161.54      157.12      9.06 o 
  -7  11   7      203.89      195.02      8.80 o 
  -6  11   7      494.96      507.59     24.05 o 
  -5  11   7       30.03       35.01      3.30 o 
  -4  11   7      654.70      640.14     10.99 o 
  -3  11   7        2.33        1.53      1.54 o 
  -2  11   7       18.75        9.15      8.70 o 
  -1  11   7      158.36      167.51      5.29 o 
   0  11   7        1.49        1.49      1.63 o 
   1  11   7      170.46      180.63      5.80 o 
   2  11   7       29.32       21.40      2.88 o 
   3  11   7      161.53      162.90      3.66 o 
   4  11   7      230.03      234.53      5.00 o 
   5  11   7      193.57      197.69      4.68 o 
   6  11   7      767.19      751.05     12.00 o 
   7  11   7      136.69      133.57      4.74 o 
   8  11   7       90.38       80.78      4.42 o 
   9  11   7       24.56       28.36      3.20 o 
  10  11   7      121.36      109.10      5.28 o 
  11  11   7        1.76        5.59      2.55 o 
  12  11   7      375.40      370.26      9.92 o 
  -7  12   7       98.79      105.83      9.00 o 
  -6  12   7      129.60      131.67      5.88 o 
  -5  12   7       41.69       50.30      3.90 o 
  -4  12   7       40.97       44.87      3.22 o 
  -3  12   7      222.07      244.79     11.29 o 
  -2  12   7        0.01       -4.20      2.10 o 
  -1  12   7      188.99      192.08      9.57 o 
   0  12   7       13.09       13.23      2.22 o 
   1  12   7      104.09      105.56      4.64 o 
   2  12   7       86.74      106.26      4.60 o 
   3  12   7      186.39      190.27      9.25 o 
   4  12   7      151.50      156.13      9.47 o 
   5  12   7       71.36       69.58      3.40 o 
   6  12   7      220.68      203.67      5.55 o 
   7  12   7       10.80       12.38      2.56 o 
   8  12   7       93.30       92.34      4.89 o 
   9  12   7       43.27       49.20      5.66 o 
  10  12   7      619.91      641.57     13.71 o 
  11  12   7        9.43        9.54      2.91 o 
  12  12   7      124.92      133.73      6.38 o 
  -6  13   7       28.80       28.21      4.20 o 
  -5  13   7      127.77      134.34     11.88 o 
  -4  13   7        2.33       -4.58      2.90 o 
  -3  13   7      251.24      240.59     11.75 o 
  -2  13   7        4.99        4.08      3.39 o 
  -1  13   7      145.09      155.42      8.96 o 
   0  13   7       45.34       47.24      3.36 o 
   1  13   7      113.30      117.32      5.91 o 
   2  13   7      126.67      119.41      4.95 o 
   3  13   7       65.75       60.30      5.84 o 
   4  13   7      157.54      148.44      8.62 o 
   5  13   7       28.87       33.95      2.79 o 
   6  13   7       87.13       84.51      5.25 o 
   7  13   7       24.69       23.23      4.19 o 
   8  13   7      261.37      254.97      8.17 o 
   9  13   7       73.42       75.87      4.99 o 
  10  13   7      183.18      181.95      7.26 o 
  11  13   7        2.71       -0.21      2.64 o 
  -5  14   7      143.26      154.17     10.34 o 
  -4  14   7       16.37       15.94      5.00 o 
  -3  14   7       85.25       93.56      8.09 o 
  -2  14   7       49.85       55.53      6.33 o 
  -1  14   7        7.08        5.61      3.74 o 
   0  14   7      143.96      143.96      7.30 o 
   1  14   7       16.39       16.27      2.74 o 
   2  14   7      132.28      143.44      5.63 o 
   3  14   7        0.08       -0.80      3.01 o 
   4  14   7      219.92      215.04     10.91 o 
   5  14   7        0.14        3.36      3.59 o 
   6  14   7      197.75      192.77      8.38 o 
   7  14   7        5.51        6.03      2.31 o 
   8  14   7      158.94      156.66      5.63 o 
   9  14   7        9.29        8.78      3.10 o 
  10  14   7       13.41       11.21      3.32 o 
  -4  15   7       33.73       33.91      6.29 o 
  -3  15   7       28.34       30.32      5.95 o 
  -2  15   7        8.36        9.61      4.35 o 
  -1  15   7        8.53        4.96      3.66 o 
   0  15   7       57.07       55.46      5.99 o 
   1  15   7       23.25       22.21      4.41 o 
   2  15   7      145.70      145.25     11.16 o 
   3  15   7       10.21       13.58      4.08 o 
   4  15   7      120.39      107.37      8.24 o 
   5  15   7       42.44       46.46      6.10 o 
   6  15   7       68.83       67.43      7.09 o 
   7  15   7      164.82      167.74      8.51 o 
   8  15   7       12.04        8.23      2.74 o 
   9  15   7        1.45        5.05      2.55 o 
  -2  16   7       25.04       28.95      5.64 o 
  -1  16   7        8.12        5.99      3.85 o 
   0  16   7       76.75       67.62      6.67 o 
   1  16   7       54.07       58.39      5.99 o 
   2  16   7       49.97       47.64      5.61 o 
   3  16   7      185.43      207.37     10.72 o 
   4  16   7      115.41      129.41      9.19 o 
   5  16   7       98.76      100.81      8.39 o 
   6  16   7       57.70       50.65      6.83 o 
   7  16   7       13.62       15.56      5.53 o 
   3  17   7        0.94        2.56      3.93 o 
   4  17   7       38.47       33.18      5.87 o 
  -2 -11   8       42.95       43.79      9.00 o 
  -1 -11   8        1.71        3.64      4.48 o 
   0 -11   8       27.69       30.37      4.42 o 
   1 -11   8       88.41       73.46      7.32 o 
   2 -11   8        8.38        5.15      4.27 o 
   3 -11   8      401.92      414.36     17.20 o 
   4 -11   8       48.51       40.43      6.33 o 
   5 -11   8       31.52       28.11      5.95 o 
  -4 -10   8       74.03       71.94      6.12 o 
  -3 -10   8       12.64        8.36      3.56 o 
  -2 -10   8       13.11       16.74      3.67 o 
  -1 -10   8       54.19       47.51      4.75 o 
   0 -10   8       65.82       64.60      5.40 o 
   1 -10   8      164.97      160.10      7.86 o 
   2 -10   8        7.43        7.78      4.08 o 
   3 -10   8       53.32       58.91      5.44 o 
   4 -10   8        3.23        0.69      2.95 o 
   5 -10   8       19.84       19.71      2.93 o 
   6 -10   8       11.68       10.46      3.66 o 
   7 -10   8      213.17      196.03      9.18 o 
  -5  -9   8        3.29        0.54      3.26 o 
  -4  -9   8      134.00      129.82      7.42 o 
  -3  -9   8       27.26       21.95      4.05 o 
  -2  -9   8       33.42       30.80      4.30 o 
  -1  -9   8       30.97       30.80      2.92 o 
   0  -9   8        4.41        2.04      2.67 o 
   1  -9   8      300.76      326.39     10.89 o 
   2  -9   8      129.24      128.28      6.85 o 
   3  -9   8      140.66      152.22      9.34 o 
   4  -9   8        2.24        1.25      1.78 o 
   5  -9   8      156.79      156.42      4.95 o 
   6  -9   8      128.25      135.25      6.35 o 
   7  -9   8        5.18        8.05      2.86 o 
   8  -9   8       32.77       34.83      4.69 o 
  -7  -8   8        7.36        8.92      3.92 o 
  -6  -8   8       17.36       14.50      4.19 o 
  -5  -8   8        1.14       -0.48      2.99 o 
  -4  -8   8       31.22       30.06      6.69 o 
  -3  -8   8      362.23      381.96     11.95 o 
  -2  -8   8        4.99        4.78      2.01 o 
  -1  -8   8     1193.70     1251.75     23.52 o 
   0  -8   8        5.42        5.28      2.09 o 
   1  -8   8      314.98      337.99     25.25 o 
   2  -8   8       44.83       38.44      4.08 o 
   3  -8   8       29.53       24.61      2.64 o 
   4  -8   8        0.85       -0.32      1.81 o 
   5  -8   8        3.21        1.76      2.29 o 
   6  -8   8       50.74       55.23      3.64 o 
   7  -8   8       44.52       40.65      3.31 o 
   8  -8   8       12.94       12.68      4.26 o 
   9  -8   8        0.14        1.58      2.66 o 
  10  -8   8      160.01      163.23      7.82 o 
  -7  -7   8       89.69       90.58      6.75 o 
  -6  -7   8        0.68        3.46      3.78 o 
  -5  -7   8      171.04      170.89      8.32 o 
  -4  -7   8       44.84       36.92      9.69 o 
  -3  -7   8      725.39      767.90     17.98 o 
  -2  -7   8        7.41        7.68      2.05 o 
  -1  -7   8      196.12      206.22      6.00 o 
   0  -7   8       79.17       81.48      3.78 o 
   1  -7   8      104.74      113.97      5.98 o 
   2  -7   8       15.12       15.82      2.11 o 
   3  -7   8       92.06       90.39      3.83 o 
   4  -7   8      108.34      109.31      5.91 o 
   5  -7   8        3.96        0.76      1.95 o 
   6  -7   8        2.83        3.08      2.15 o 
   7  -7   8       27.90       23.11      3.10 o 
   8  -7   8       71.31       82.87      4.03 o 
   9  -7   8       40.95       40.57      4.82 o 
  10  -7   8      141.23      141.40     10.62 o 
  -8  -6   8        1.94        3.79      2.46 o 
  -7  -6   8       15.80       16.41      4.50 o 
  -6  -6   8       37.45       38.98      8.22 o 
  -5  -6   8      369.48      404.83     12.43 o 
  -4  -6   8        0.64        0.41      2.70 o 
  -3  -6   8      562.37      587.49     10.76 o 
  -2  -6   8      261.31      274.03     10.43 o 
  -1  -6   8      134.55      140.57      4.82 o 
   0  -6   8       93.12      101.00      4.99 o 
   1  -6   8      134.32      134.89      4.29 o 
   2  -6   8       91.25       94.32      4.22 o 
   3  -6   8       42.06       35.17      2.51 o 
   4  -6   8       67.22       78.71      3.42 o 
   5  -6   8       34.66       28.17      2.80 o 
   6  -6   8       26.95       24.11      3.07 o 
   7  -6   8       19.42       20.92      7.32 o 
   8  -6   8      246.28      237.32      7.17 o 
   9  -6   8       95.09       98.33      4.09 o 
  10  -6   8       77.69       84.45      4.61 o 
  11  -6   8       60.67       52.84      8.98 o 
  -9  -5   8       88.45       76.54      5.60 o 
  -8  -5   8       22.30       20.92      3.03 o 
  -7  -5   8      307.72      331.90      8.09 o 
  -6  -5   8        0.05        4.11      2.04 o 
  -5  -5   8     1031.66     1053.76     18.26 o 
  -4  -5   8      162.78      168.92      7.37 o 
  -3  -5   8       77.42       87.85      6.18 o 
  -2  -5   8      101.55      110.27      4.14 o 
  -1  -5   8       56.29       56.27      3.94 o 
   0  -5   8       28.67       35.70      2.53 o 
   1  -5   8        8.21        2.86      1.10 o 
   2  -5   8       97.11       99.70      4.63 o 
   3  -5   8       39.93       47.58      2.63 o 
   4  -5   8       34.88       40.69      2.44 o 
   5  -5   8       81.75       73.41      3.79 o 
   6  -5   8      200.83      210.56      5.55 o 
   7  -5   8      411.86      409.82      9.24 o 
   8  -5   8      262.21      255.93      7.05 o 
   9  -5   8      293.13      284.58      7.61 o 
  10  -5   8       84.04       74.81      3.44 o 
  11  -5   8       39.93       37.47      3.24 o 
  12  -5   8      114.87      112.38     12.34 o 
  -9  -4   8      183.51      189.20      7.82 o 
  -8  -4   8       10.68       11.10      3.14 o 
  -7  -4   8      922.89      989.14     15.55 o 
  -6  -4   8      126.79      142.55      5.08 o 
  -5  -4   8      294.24      294.56     10.98 o 
  -4  -4   8        1.56        1.47      1.55 o 
  -3  -4   8        2.78        4.18      1.48 o 
  -2  -4   8       17.08       22.13      2.13 o 
  -1  -4   8        0.91        4.93      1.56 o 
   0  -4   8      296.49      295.17      7.11 o 
   1  -4   8      309.13      325.16      6.54 o 
   2  -4   8      486.96      488.24      8.24 o 
   3  -4   8      131.98      129.50      3.82 o 
   4  -4   8      169.27      181.94      5.46 o 
   5  -4   8      418.32      394.81      8.49 o 
   6  -4   8      203.90      200.37      5.11 o 
   7  -4   8      297.50      293.07      8.05 o 
   8  -4   8       19.48       18.13      2.29 o 
   9  -4   8      100.59      104.00      4.35 o 
  10  -4   8       92.76       93.44      4.24 o 
  11  -4   8      151.62      155.12      5.35 o 
  12  -4   8       44.87       42.84      3.66 o 
  13  -4   8      173.88      174.02      6.16 o 
  -9  -3   8      307.28      322.99      9.69 o 
  -8  -3   8        2.07        4.99      2.55 o 
  -7  -3   8      148.25      150.73      5.13 o 
  -6  -3   8       19.82       19.34      2.38 o 
  -5  -3   8      291.48      281.58      5.99 o 
  -4  -3   8      409.21      432.17      7.49 o 
  -3  -3   8       10.15       11.04      1.25 o 
  -2  -3   8     2507.11     2515.22     33.31 o 
  -1  -3   8       14.75       15.11      2.18 o 
   0  -3   8     1050.89     1070.43     15.13 o 
   1  -3   8        8.49        8.23      1.64 o 
   2  -3   8       80.92       87.75      3.08 o 
   3  -3   8        5.22        7.64      1.34 o 
   4  -3   8       41.49       32.98      2.63 o 
   5  -3   8      231.52      240.00      7.11 o 
   6  -3   8        1.86        0.71      1.16 o 
   7  -3   8      398.70      397.34      7.40 o 
   8  -3   8        2.21        2.06      1.34 o 
   9  -3   8      617.76      581.65     10.68 o 
  10  -3   8       85.92       80.34      5.39 o 
  11  -3   8      474.61      479.08      7.99 o 
  12  -3   8       39.93       41.49      2.89 o 
  13  -3   8       67.22       73.76      4.69 o 
 -10  -2   8       15.87        9.27      4.39 o 
  -9  -2   8       81.41       90.33      7.36 o 
  -8  -2   8      213.83      231.27      7.78 o 
  -7  -2   8      102.09       99.34      5.08 o 
  -6  -2   8      308.24      297.63      6.29 o 
  -5  -2   8        1.56        0.82      1.36 o 
  -4  -2   8     1402.98     1413.20     19.14 o 
  -3  -2   8        4.78        3.00      0.94 o 
  -2  -2   8      158.28      166.77      3.27 o 
  -1  -2   8      513.28      498.71      7.08 o 
   0  -2   8       28.79       30.82      1.67 o 
   1  -2   8      426.84      429.15      6.13 o 
   2  -2   8      130.77      134.77      2.65 o 
   3  -2   8      613.50      641.87      9.32 o 
   4  -2   8      444.42      421.53      9.50 o 
   5  -2   8      687.03      647.63     11.13 o 
   6  -2   8      105.26      113.15      3.84 o 
   7  -2   8      457.54      440.29      7.57 o 
   8  -2   8       22.80       21.79      1.89 o 
   9  -2   8      279.28      291.62      8.06 o 
  10  -2   8       11.65       10.69      1.76 o 
  11  -2   8        8.25        4.87      1.64 o 
  12  -2   8      152.12      143.42      4.32 o 
  13  -2   8        2.12        4.16      1.60 o 
 -10  -1   8       78.54       82.03     10.60 o 
  -9  -1   8        4.70        4.26      3.05 o 
  -8  -1   8       77.29       79.21      5.58 o 
  -7  -1   8        7.99        5.51      3.31 o 
  -6  -1   8       65.06       66.14      3.05 o 
  -5  -1   8       76.46       72.75      3.01 o 
  -4  -1   8      516.64      520.58      8.07 o 
  -3  -1   8     1624.85     1574.54     16.95 o 
  -2  -1   8      136.78      154.11      2.66 o 
  -1  -1   8     1013.87     1022.32     12.16 o 
   0  -1   8     1308.51     1343.69     11.79 o 
   1  -1   8      139.18      142.10      2.67 o 
   2  -1   8       97.22      103.51      3.47 o 
   3  -1   8      751.60      754.66     12.73 o 
   4  -1   8      102.75      102.71      3.55 o 
   5  -1   8      692.43      647.14     10.82 o 
   6  -1   8        1.29        3.07      1.20 o 
   7  -1   8      375.29      400.15      6.79 o 
   8  -1   8       24.89       21.57      2.08 o 
   9  -1   8       51.18       55.89      2.40 o 
  10  -1   8      173.98      178.59      4.35 o 
  11  -1   8        0.99       -0.69      1.50 o 
  12  -1   8      184.87      194.66      4.55 o 
  13  -1   8       87.59       90.97     10.26 o 
 -10   0   8      198.26      205.07     23.76 o 
  -9   0   8       11.94        8.80      3.15 o 
  -8   0   8       42.32       43.46      4.38 o 
  -7   0   8       15.23       11.65      2.95 o 
  -6   0   8      860.77      896.43     14.21 o 
  -5   0   8      657.13      655.74      9.55 o 
  -4   0   8       68.08       69.83      2.74 o 
  -3   0   8      453.60      426.05      5.67 o 
  -2   0   8       42.01       39.38      1.57 o 
  -1   0   8      237.42      244.89      4.50 o 
   0   0   8        7.36       10.39      0.75 o 
   1   0   8     1207.67     1227.25     11.34 o 
   2   0   8        2.05        3.01      0.55 o 
   3   0   8     2388.58     2387.71     26.80 o 
   4   0   8       77.34       75.51      2.95 o 
   5   0   8      533.61      548.29      9.29 o 
   6   0   8       77.98       89.07      3.03 o 
   7   0   8      442.82      454.49      7.09 o 
   8   0   8      259.42      281.52      5.05 o 
   9   0   8      119.65      110.68      3.91 o 
  10   0   8      265.96      272.99      9.01 o 
  11   0   8      136.94      154.76      5.13 o 
  12   0   8      129.90      130.92      5.47 o 
 -10   1   8      141.33      152.13      7.86 o 
  -9   1   8       14.03       18.55      4.35 o 
  -8   1   8      216.16      199.25      8.13 o 
  -7   1   8      173.84      159.59      6.96 o 
  -6   1   8       99.74      106.20      4.79 o 
  -5   1   8      399.87      398.68      7.75 o 
  -4   1   8      227.17      224.47      4.67 o 
  -3   1   8      378.12      381.35      5.16 o 
  -2   1   8      157.48      146.45      2.62 o 
  -1   1   8     1409.14     1454.87     12.70 o 
   0   1   8        4.41        1.10      0.57 o 
   1   1   8     2016.50     2133.81     17.35 o 
   2   1   8       23.29       36.22      1.21 o 
   3   1   8      977.68      995.86     12.07 o 
   4   1   8      589.72      551.76      6.89 o 
   5   1   8      559.30      544.37      6.22 o 
   6   1   8      287.66      313.00      4.73 o 
   7   1   8      491.14      452.67      6.83 o 
   8   1   8      133.46      138.84      7.14 o 
   9   1   8       16.57       15.82      2.41 o 
  10   1   8      143.03      148.38      4.33 o 
  11   1   8        6.24        6.63      1.44 o 
 -10   2   8        3.91        5.46      3.27 o 
  -9   2   8        0.38       -2.02      2.68 o 
  -8   2   8       66.29       69.21      5.11 o 
  -7   2   8      500.01      501.98     19.72 o 
  -6   2   8      166.53      175.51      6.04 o 
  -5   2   8      442.16      432.24      8.58 o 
  -4   2   8       13.96       10.16      1.41 o 
  -3   2   8     2043.67     2100.59     22.50 o 
  -2   2   8       25.08       21.78      1.01 o 
  -1   2   8     1573.10     1537.91     13.32 o 
   0   2   8       67.14       46.28      1.45 o 
   1   2   8     2048.71     2045.52     16.70 o 
   2   2   8       16.64       27.63      1.03 o 
   3   2   8      134.43      125.12      2.64 o 
   4   2   8       53.31       62.77      2.22 o 
   5   2   8      126.86      106.45      2.41 o 
   6   2   8      366.52      370.02      4.18 o 
   7   2   8       38.25       39.05      1.40 o 
   8   2   8     1551.86     1612.20     22.93 o 
   9   2   8       65.55       73.16      4.21 o 
  10   2   8     1311.47     1319.12     23.25 o 
  11   2   8        5.08        5.19      3.66 o 
  12   2   8      152.36      166.56     12.13 o 
 -10   3   8       47.70       51.25      5.07 o 
  -9   3   8      164.61      160.38      7.67 o 
  -8   3   8        9.59        9.26      2.96 o 
  -7   3   8      380.42      380.15     11.02 o 
  -6   3   8      171.48      184.96      6.23 o 
  -5   3   8      665.81      655.63     10.42 o 
  -4   3   8        0.62        1.38      1.09 o 
  -3   3   8      936.88      928.07     12.45 o 
  -2   3   8      426.85      389.79      4.94 o 
  -1   3   8      494.65      477.48      5.58 o 
   0   3   8       41.68       34.08      2.61 o 
   1   3   8      742.88      795.11      7.93 o 
   2   3   8      536.06      536.60      5.66 o 
   3   3   8      315.88      325.12      4.30 o 
   4   3   8     2015.82     2053.22     19.77 o 
   5   3   8      698.21      693.35      8.56 o 
   6   3   8     1539.46     1554.88     15.40 o 
   7   3   8      183.46      185.98      2.76 o 
   8   3   8      360.36      372.48      5.50 o 
   9   3   8       34.44       34.09      2.44 o 
  10   3   8        2.30        1.40      1.30 o 
  11   3   8     1073.65     1122.03     20.45 o 
  12   3   8       68.41       69.15      8.58 o 
  13   3   8      492.34      545.84     23.76 o 
 -10   4   8       33.30       30.66      4.40 o 
  -9   4   8      322.00      329.39     10.98 o 
  -8   4   8      161.91      151.79     12.55 o 
  -7   4   8       16.48       15.91      3.09 o 
  -6   4   8       49.05       47.21      4.22 o 
  -5   4   8      473.19      483.42     15.81 o 
  -4   4   8      450.39      441.43     11.64 o 
  -3   4   8      289.34      279.65      5.40 o 
  -2   4   8      440.66      447.02      6.07 o 
  -1   4   8     2011.77     2098.92     18.52 o 
   0   4   8      216.69      224.37      4.75 o 
   1   4   8      654.09      720.28      8.00 o 
   2   4   8     1306.23     1309.29     11.94 o 
   3   4   8      270.95      260.51      3.86 o 
   4   4   8      892.80      892.14      9.69 o 
   5   4   8        1.28        0.49      0.68 o 
   6   4   8      277.29      285.25      4.15 o 
   7   4   8       10.09       12.34      1.03 o 
   8   4   8      240.11      230.71      3.73 o 
   9   4   8      714.57      732.38     14.68 o 
  10   4   8       57.64       56.68      3.22 o 
  11   4   8      856.76      876.38     17.01 o 
  12   4   8       81.06       81.64      5.11 o 
  13   4   8      221.89      248.60     15.41 o 
 -10   5   8        2.80       -1.33      2.79 o 
  -9   5   8       78.35       82.54      5.87 o 
  -8   5   8       12.67        8.51      3.06 o 
  -7   5   8       82.31       86.87      5.39 o 
  -6   5   8       92.17       85.28      5.02 o 
  -5   5   8      302.08      296.44      9.11 o 
  -4   5   8      223.71      215.51      5.62 o 
  -3   5   8      199.94      212.43      5.37 o 
  -2   5   8       83.21       90.85      4.80 o 
  -1   5   8      224.97      239.29      3.60 o 
   0   5   8      776.63      787.26      7.51 o 
   1   5   8      373.67      414.18      7.87 o 
   2   5   8     2262.63     2234.12     19.35 o 
   3   5   8        7.14       14.39      1.29 o 
   4   5   8      900.81      887.56     10.81 o 
   5   5   8      154.96      162.58      3.63 o 
   6   5   8     1324.19     1313.55     15.02 o 
   7   5   8      259.82      277.31      7.58 o 
   8   5   8      701.25      643.59     10.25 o 
   9   5   8     1137.12     1107.73     24.97 o 
  10   5   8       22.69       23.32      1.68 o 
  11   5   8      151.17      163.28      4.01 o 
  12   5   8        0.10       -0.29      1.10 o 
  13   5   8      196.58      216.20      4.88 o 
  14   5   8       48.36       53.86      8.85 o 
 -10   6   8       80.19       72.85      5.94 o 
  -9   6   8        4.40        0.10      2.86 o 
  -8   6   8       68.10       67.07      6.90 o 
  -7   6   8      235.93      242.83     10.51 o 
  -6   6   8      265.92      263.76      8.84 o 
  -5   6   8       79.49       83.15      3.78 o 
  -4   6   8       18.25       17.16      2.13 o 
  -3   6   8      465.38      454.03      8.71 o 
  -2   6   8      266.61      260.30      6.39 o 
  -1   6   8       23.96       31.76      1.52 o 
   0   6   8      824.00      822.28      7.94 o 
   1   6   8      164.02      185.98      2.83 o 
   2   6   8      553.37      569.03      6.28 o 
   3   6   8      394.24      390.60      5.37 o 
   4   6   8      599.32      588.14      7.13 o 
   5   6   8     1196.86     1291.45     15.03 o 
   6   6   8     1427.87     1323.59     24.68 o 
   7   6   8     1385.32     1336.72     19.12 o 
   8   6   8       70.26       73.18      2.98 o 
   9   6   8      705.49      685.56     11.20 o 
  10   6   8        2.45        2.53      1.28 o 
  11   6   8      175.74      186.41      4.84 o 
  12   6   8        2.54        0.95      1.43 o 
  13   6   8      186.90      187.08      5.01 o 
  14   6   8        0.46        2.45      1.53 o 
  -9   7   8       55.42       52.23      5.16 o 
  -8   7   8      126.71      121.71      7.61 o 
  -7   7   8      247.61      243.59      9.03 o 
  -6   7   8       32.45       27.04      3.59 o 
  -5   7   8      155.76      153.55      5.13 o 
  -4   7   8       96.86       90.81      3.89 o 
  -3   7   8       57.92       53.56      5.19 o 
  -2   7   8      417.21      400.89      6.35 o 
  -1   7   8      561.62      556.31      8.11 o 
   0   7   8      322.45      313.29      6.33 o 
   1   7   8      316.92      312.86      4.84 o 
   2   7   8      148.40      147.66      2.64 o 
   3   7   8      983.03     1068.41     10.95 o 
   4   7   8      902.35      919.22     11.09 o 
   5   7   8     1781.39     1729.33     24.10 o 
   6   7   8      181.50      166.20      5.46 o 
   7   7   8     2234.36     2054.26     28.12 o 
   8   7   8        3.28        1.27      1.56 o 
   9   7   8      772.06      781.33     14.34 o 
  10   7   8       67.08       54.28      2.93 o 
  11   7   8      225.20      219.47      5.67 o 
  12   7   8        2.66        2.08      1.61 o 
  13   7   8       25.78       32.24      2.63 o 
  14   7   8       32.76       33.92      2.83 o 
  -9   8   8      162.65      168.90      8.34 o 
  -8   8   8       83.23       84.42      6.06 o 
  -7   8   8        1.27       -1.94      2.49 o 
  -6   8   8       26.95       34.38      6.27 o 
  -5   8   8        0.08        0.27      1.64 o 
  -4   8   8      456.86      449.96     11.07 o 
  -3   8   8      186.83      183.39      5.38 o 
  -2   8   8      114.40      111.33      3.02 o 
  -1   8   8      203.28      202.61      4.30 o 
   0   8   8      115.30      110.10      3.65 o 
   1   8   8      316.51      325.72      5.11 o 
   2   8   8      396.83      417.22      6.56 o 
   3   8   8     2770.02     2739.60     27.07 o 
   4   8   8      841.07      818.06     13.49 o 
   5   8   8     2455.14     2280.62     31.08 o 
   6   8   8       20.61       16.12      3.48 o 
   7   8   8      690.21      686.61     11.91 o 
   8   8   8       20.47       15.82      1.98 o 
   9   8   8        2.33        0.28      1.40 o 
  10   8   8      133.40      142.23      4.78 o 
  11   8   8       16.71       22.32      2.44 o 
  12   8   8      310.17      299.37      7.38 o 
  13   8   8      140.49      150.48      4.92 o 
  14   8   8      279.99      288.21      7.48 o 
  -9   9   8        0.12        2.56      3.17 o 
  -8   9   8       12.98       19.04      4.52 o 
  -7   9   8        6.44        9.07      3.17 o 
  -6   9   8       68.84       75.67      5.42 o 
  -5   9   8        2.01        1.84      1.83 o 
  -4   9   8      125.12      126.33      5.57 o 
  -3   9   8      284.84      284.77      7.02 o 
  -2   9   8       86.17       88.95      4.20 o 
  -1   9   8      289.29      283.52      5.39 o 
   0   9   8      410.36      426.29     17.85 o 
   1   9   8     1511.43     1521.97     24.80 o 
   2   9   8      433.46      407.98      6.02 o 
   3   9   8     1782.65     1726.37     18.14 o 
   4   9   8        3.02       -1.15      0.98 o 
   5   9   8      444.65      427.09     11.11 o 
   6   9   8      181.48      177.56      5.36 o 
   7   9   8      142.44      159.90      7.81 o 
   8   9   8      107.04      105.85      4.27 o 
   9   9   8      204.35      195.76      5.86 o 
  10   9   8      280.56      269.34     10.79 o 
  11   9   8      369.99      363.68      8.59 o 
  12   9   8      153.65      162.15      5.26 o 
  13   9   8       23.29       20.12      3.49 o 
  14   9   8      169.99      170.01      9.02 o 
  -8  10   8        3.63        3.90      3.17 o 
  -7  10   8        3.54        0.83      2.83 o 
  -6  10   8      146.15      143.39      7.46 o 
  -5  10   8      164.73      179.76      6.09 o 
  -4  10   8       51.97       43.78      3.53 o 
  -3  10   8      219.19      218.74      6.34 o 
  -2  10   8       70.38       65.50      4.63 o 
  -1  10   8      282.39      291.67      7.23 o 
   0  10   8        0.71        0.53      1.46 o 
   1  10   8     1425.51     1432.33     23.88 o 
   2  10   8       27.59       27.74      2.09 o 
   3  10   8      952.83      941.63     11.20 o 
   4  10   8      128.83      117.34      3.70 o 
   5  10   8      790.46      821.58     19.15 o 
   6  10   8       30.40       28.35      2.91 o 
   7  10   8      398.41      363.38      8.47 o 
   8  10   8       85.54       80.36      5.73 o 
   9  10   8       93.62       90.81      4.42 o 
  10  10   8      262.41      265.92      7.42 o 
  11  10   8        0.70        2.67      2.78 o 
  12  10   8      281.81      276.08     11.74 o 
  13  10   8       23.74       17.57      2.94 o 
  -7  11   8      110.21       92.07      6.59 o 
  -6  11   8      331.35      343.27     11.34 o 
  -5  11   8       91.07       95.16      4.81 o 
  -4  11   8       42.69       43.09      3.47 o 
  -3  11   8        6.95        6.60      2.02 o 
  -2  11   8       36.98       38.56      4.69 o 
  -1  11   8      325.51      322.03     17.05 o 
   0  11   8       12.10       11.66      2.15 o 
   1  11   8      542.09      543.86     11.41 o 
   2  11   8       99.45      101.60      4.29 o 
   3  11   8      218.58      219.16      4.31 o 
   4  11   8      625.79      633.05     12.00 o 
   5  11   8      351.98      360.90      7.12 o 
   6  11   8      494.87      490.80      8.69 o 
   7  11   8       81.90       78.94      4.76 o 
   8  11   8      485.56      463.99     10.39 o 
   9  11   8       90.61       96.01      4.35 o 
  10  11   8      303.70      301.73      8.37 o 
  11  11   8        1.55       -1.32      2.11 o 
  12  11   8      111.88      104.21      5.34 o 
  13  11   8        8.96        4.91      2.60 o 
  -7  12   8       49.01       52.56      5.58 o 
  -6  12   8       35.25       34.53      6.14 o 
  -5  12   8       20.12       19.57      3.07 o 
  -4  12   8       31.81       34.62      4.04 o 
  -3  12   8       62.39       67.43      6.41 o 
  -2  12   8        2.09        1.87      2.90 o 
  -1  12   8      192.99      201.08      9.88 o 
   0  12   8      263.11      258.20      7.24 o 
   1  12   8       82.74       86.19      4.29 o 
   2  12   8      724.75      705.73     13.87 o 
   3  12   8      414.74      421.54     14.89 o 
   4  12   8      575.33      546.37     12.09 o 
   5  12   8      174.69      169.27      4.54 o 
   6  12   8      105.14       90.05      3.50 o 
   7  12   8        4.11        6.09      2.28 o 
   8  12   8      393.69      380.97      9.68 o 
   9  12   8        1.91       -0.14      2.25 o 
  10  12   8      358.03      352.15      9.57 o 
  11  12   8        5.08        5.37      2.70 o 
  12  12   8      232.54      244.02      8.09 o 
  -6  13   8        3.34        2.05      2.62 o 
  -5  13   8       43.19       36.73      5.99 o 
  -4  13   8       26.15       21.40      4.96 o 
  -3  13   8      108.26      120.68      8.58 o 
  -2  13   8      112.95      114.27      8.09 o 
  -1  13   8      159.57      173.58      9.54 o 
   0  13   8      190.39      193.65     13.85 o 
   1  13   8      304.28      306.00      8.31 o 
   2  13   8      239.22      236.44     10.39 o 
   3  13   8       95.30      107.06      7.32 o 
   4  13   8       91.97       79.71      6.48 o 
   5  13   8       47.53       44.88      3.07 o 
   6  13   8      357.36      341.37      7.64 o 
   7  13   8        9.53        8.06      2.18 o 
   8  13   8      535.39      546.44     16.01 o 
   9  13   8       19.98       19.70      3.39 o 
  10  13   8       97.62       90.63      5.37 o 
  11  13   8       15.85       13.29      3.35 o 
  -5  14   8       42.56       43.48      6.52 o 
  -4  14   8       11.16       15.49      4.96 o 
  -3  14   8      161.23      171.33     10.45 o 
  -2  14   8      216.63      201.58     10.95 o 
  -1  14   8      145.13      138.03      8.77 o 
   0  14   8      191.92      205.63      6.59 o 
   1  14   8       52.00       44.77      3.54 o 
   2  14   8      362.23      377.75     17.96 o 
   3  14   8       12.32       14.84      4.12 o 
   4  14   8      115.79      118.92      8.35 o 
   5  14   8        2.97       -0.65      3.32 o 
   6  14   8      309.30      310.68     17.10 o 
   7  14   8        5.34        6.12      3.56 o 
   8  14   8       25.64       21.44      2.87 o 
   9  14   8       78.30       71.42      5.06 o 
  10  14   8      101.45       95.92      6.16 o 
  -3  15   8       22.57       14.99      4.92 o 
  -2  15   8      166.58      193.26     10.95 o 
  -1  15   8       10.23        8.05      3.93 o 
   0  15   8      293.68      295.25     12.66 o 
   1  15   8        0.19       -1.09      2.01 o 
   2  15   8      121.40      123.25      5.44 o 
   3  15   8       24.55       22.69      4.54 o 
   4  15   8      145.81      139.18      9.00 o 
   5  15   8        3.84        5.87      4.27 o 
   6  15   8      116.07      107.63      8.62 o 
   7  15   8       66.03       64.28      5.84 o 
   8  15   8        3.63        2.77      2.35 o 
   9  15   8      131.24      134.26      8.95 o 
  -2  16   8       32.10       30.67      5.68 o 
  -1  16   8       12.25       11.71      4.27 o 
   0  16   8       91.36       77.92      7.17 o 
   1  16   8        0.99       -1.83      3.09 o 
   2  16   8       28.03       23.08      4.62 o 
   3  16   8        6.88        6.37      3.89 o 
   5  16   8      173.95      187.20     11.06 o 
   6  16   8        1.01        1.07      3.97 o 
   7  16   8       93.71      103.97      8.85 o 
   3  17   8       36.46       35.47      5.61 o 
   4  17   8        5.99        6.18      4.35 o 
  -2 -10   9       25.33       23.00      7.74 o 
  -1 -10   9       94.67       95.22     11.82 o 
   0 -10   9        4.15        3.78      7.28 o 
   1 -10   9      203.13      192.88     11.08 o 
   2 -10   9        6.72        4.54      3.93 o 
   3 -10   9      163.78      163.01     10.57 o 
   4 -10   9       21.66       17.96      5.15 o 
   5 -10   9       48.70       42.60      6.41 o 
   6 -10   9        4.03        4.31      3.44 o 
  -4  -9   9       87.65       88.63      6.68 o 
  -3  -9   9       50.57       50.47      6.77 o 
  -2  -9   9        5.69        1.93      3.32 o 
  -1  -9   9       60.33       60.34     14.42 o 
   0  -9   9        2.72        6.06      6.77 o 
   1  -9   9       23.13       25.25      4.09 o 
   2  -9   9       22.01       25.02      4.02 o 
   3  -9   9       54.81       62.06      6.83 o 
   4  -9   9       24.49       34.44      4.60 o 
   5  -9   9      114.51      122.47      4.68 o 
   6  -9   9       29.54       27.64      3.34 o 
   7  -9   9      244.82      226.09      7.97 o 
   8  -9   9      220.49      219.51     15.68 o 
  -5  -8   9        1.21        3.22      3.62 o 
  -4  -8   9       10.89       12.39      3.84 o 
  -3  -8   9       17.49       15.87      3.81 o 
  -2  -8   9       90.01       88.48      4.29 o 
  -1  -8   9      168.69      186.12     10.85 o 
   0  -8   9       20.78       17.77      3.72 o 
   1  -8   9      274.03      292.15     10.20 o 
   2  -8   9       16.83        8.34      5.93 o 
   3  -8   9      131.70      135.53      9.15 o 
   4  -8   9        1.04        0.23      2.00 o 
   5  -8   9       44.16       44.10      5.22 o 
   6  -8   9      194.80      205.01      7.56 o 
   7  -8   9        8.81        9.48      2.44 o 
   8  -8   9      154.59      150.56      6.26 o 
   9  -8   9        4.02       -2.46      4.44 o 
  -6  -7   9       17.29       24.67      4.55 o 
  -5  -7   9      272.12      271.60     10.63 o 
  -4  -7   9       29.41       26.11      4.28 o 
  -3  -7   9      529.59      550.37     14.85 o 
  -2  -7   9        0.10       -2.42      1.64 o 
  -1  -7   9      334.75      350.03     10.55 o 
   0  -7   9       42.62       44.04      3.01 o 
   1  -7   9       55.94       59.67      4.80 o 
   2  -7   9        1.80       -1.80      2.04 o 
   3  -7   9        3.35        2.20      1.73 o 
   4  -7   9       19.59       18.29      2.43 o 
   5  -7   9       15.60       18.02      3.56 o 
   6  -7   9      320.82      310.01     10.63 o 
   7  -7   9        6.14        3.91      2.43 o 
   8  -7   9       27.44       25.06      2.93 o 
   9  -7   9        6.68        5.34      2.15 o 
  10  -7   9      217.02      209.57      8.45 o 
  -7  -6   9      164.00      189.89      9.22 o 
  -6  -6   9       27.07       21.20      4.31 o 
  -5  -6   9       54.11       45.65      5.09 o 
  -4  -6   9       26.63       31.85      4.35 o 
  -3  -6   9       67.17       79.54     21.78 o 
  -2  -6   9       24.29       28.51      2.68 o 
  -1  -6   9      148.74      156.29      6.84 o 
   0  -6   9      132.33      135.43      4.76 o 
   1  -6   9      116.34      126.21      6.29 o 
   2  -6   9       37.77       43.28      2.88 o 
   3  -6   9      115.37      117.41      4.79 o 
   4  -6   9      230.34      230.43      6.43 o 
   5  -6   9        1.02       -0.01      1.86 o 
   6  -6   9       90.76       88.30      4.72 o 
   7  -6   9       43.28       40.04      4.48 o 
   8  -6   9       76.77       75.81      5.40 o 
   9  -6   9       66.89       67.34      3.65 o 
  10  -6   9      237.77      229.21      6.34 o 
  11  -6   9       57.61       56.42      4.63 o 
  -8  -5   9        0.30        9.49      8.14 o 
  -7  -5   9       27.95       30.74      5.63 o 
  -6  -5   9       16.21       13.10      3.75 o 
  -5  -5   9      207.21      207.71      8.68 o 
  -4  -5   9      137.84      134.54      6.90 o 
  -3  -5   9      400.77      408.44     11.87 o 
  -2  -5   9       17.90       18.02      2.24 o 
  -1  -5   9       20.55       25.79      5.40 o 
   0  -5   9       97.58      102.60      4.03 o 
   1  -5   9        1.30       -0.47      1.30 o 
   2  -5   9       99.95       95.24      3.71 o 
   3  -5   9        3.22        1.43      1.38 o 
   4  -5   9      407.64      413.15      9.95 o 
   5  -5   9       36.07       37.43      4.28 o 
   6  -5   9       36.06       31.74      2.69 o 
   7  -5   9       27.03       26.65      2.93 o 
   8  -5   9      419.87      418.32      9.77 o 
   9  -5   9      149.70      149.36      8.56 o 
  10  -5   9       52.88       48.39      4.74 o 
  11  -5   9       30.10       35.77      6.14 o 
  12  -5   9        2.09        0.70      2.37 o 
  -8  -4   9        0.17        1.37      2.33 o 
  -7  -4   9      414.87      419.40      9.37 o 
  -6  -4   9       80.69       81.92      4.83 o 
  -5  -4   9      199.37      197.86      8.30 o 
  -4  -4   9        8.87        9.27      2.97 o 
  -3  -4   9        2.48        1.98      1.44 o 
  -2  -4   9       93.22       98.06      4.01 o 
  -1  -4   9       57.32       46.14      2.93 o 
   0  -4   9       95.13      108.38      5.88 o 
   1  -4   9      221.40      211.94      4.93 o 
   2  -4   9      216.07      238.96      5.56 o 
   3  -4   9       41.35       44.40      2.57 o 
   4  -4   9      122.17      123.97      4.00 o 
   5  -4   9      277.68      272.48      7.13 o 
   6  -4   9      248.42      260.85     10.98 o 
   7  -4   9      513.23      513.76     10.56 o 
   8  -4   9      251.31      235.24     13.01 o 
   9  -4   9      127.70      130.95      5.10 o 
  10  -4   9        0.38        0.38      2.27 o 
  11  -4   9      107.68      108.68      4.05 o 
  12  -4   9        4.41        3.94      2.14 o 
  -9  -3   9      276.92      285.58     23.13 o 
  -8  -3   9        9.12       11.53      2.70 o 
  -7  -3   9       72.27       81.23      4.23 o 
  -6  -3   9       65.51       72.23      3.85 o 
  -5  -3   9       23.96       20.77      2.29 o 
  -4  -3   9       40.19       32.40      3.24 o 
  -3  -3   9       84.65       81.43      4.76 o 
  -2  -3   9      470.61      493.96      9.37 o 
  -1  -3   9      123.93      119.23      6.54 o 
   0  -3   9      475.33      505.82      9.33 o 
   1  -3   9       26.62       18.27      2.86 o 
   2  -3   9      677.20      661.36     10.21 o 
   3  -3   9      305.76      319.45      6.31 o 
   4  -3   9       20.98       19.59      2.24 o 
   5  -3   9       93.77      104.48      4.38 o 
   6  -3   9       34.21       29.90      4.58 o 
   7  -3   9      245.87      256.82      5.97 o 
   8  -3   9       58.27       56.51      3.45 o 
   9  -3   9      101.16      101.22      4.20 o 
  10  -3   9        2.37       -0.09      1.71 o 
  11  -3   9      570.04      558.83     11.36 o 
  12  -3   9      139.28      140.63      4.99 o 
  13  -3   9       29.23       35.98      3.80 o 
  -9  -2   9        7.66        1.25      3.25 o 
  -8  -2   9       90.83       99.99      5.62 o 
  -7  -2   9      240.56      236.16      6.52 o 
  -6  -2   9      342.88      348.99      7.74 o 
  -5  -2   9       64.38       65.78      3.15 o 
  -4  -2   9     1087.16     1120.52     14.51 o 
  -3  -2   9       18.62       19.29      1.93 o 
  -2  -2   9     1096.43     1130.63     17.18 o 
  -1  -2   9      665.04      620.34     13.04 o 
   0  -2   9      513.20      494.40      9.01 o 
   1  -2   9       38.25       45.94      3.02 o 
   2  -2   9        5.03        5.99      2.09 o 
   3  -2   9        2.74        1.13      1.12 o 
   4  -2   9       83.30       64.92      4.40 o 
   5  -2   9      357.75      364.73      7.92 o 
   6  -2   9       31.49       32.82      2.49 o 
   7  -2   9      437.13      403.69      7.49 o 
   8  -2   9       31.65       28.08      2.15 o 
   9  -2   9      744.40      755.71     14.69 o 
  10  -2   9      166.16      163.47      7.06 o 
  11  -2   9      198.64      210.55      7.53 o 
  12  -2   9      475.17      490.04      9.82 o 
  13  -2   9        8.98        4.49      2.82 o 
  -9  -1   9       53.57       36.99      7.91 o 
  -8  -1   9      289.02      304.22     10.75 o 
  -7  -1   9       26.00       23.69      3.26 o 
  -6  -1   9      151.96      150.08      4.93 o 
  -5  -1   9        7.21        7.78      1.68 o 
  -4  -1   9      233.57      251.12      5.41 o 
  -3  -1   9        1.08        0.88      0.85 o 
  -2  -1   9      360.03      355.22      5.35 o 
  -1  -1   9      168.98      169.99      7.27 o 
   0  -1   9      319.60      339.64      5.46 o 
   1  -1   9      661.04      704.44      9.88 o 
   2  -1   9      138.36      159.11      3.08 o 
   3  -1   9       56.53       59.39      2.52 o 
   4  -1   9       97.80       88.69      3.63 o 
   5  -1   9      554.75      496.79      9.33 o 
   6  -1   9       38.79       50.02      2.73 o 
   7  -1   9       68.84       66.36      2.80 o 
   8  -1   9      263.75      256.01      5.42 o 
   9  -1   9      212.18      245.65      7.88 o 
  10  -1   9     1017.42     1013.78     14.02 o 
  11  -1   9      132.11      128.00      4.72 o 
  12  -1   9      374.48      386.84      7.75 o 
  13  -1   9       15.13       19.12      2.57 o 
  -9   0   9       71.96       70.81      5.90 o 
  -8   0   9        6.79        5.83      3.09 o 
  -7   0   9       57.34       60.10      9.34 o 
  -6   0   9      154.05      155.74      4.91 o 
  -5   0   9      267.79      270.49      5.76 o 
  -4   0   9      840.42      853.47     12.96 o 
  -3   0   9        5.95        9.73      1.57 o 
  -2   0   9      625.26      616.08      9.31 o 
  -1   0   9      345.19      354.32      4.85 o 
   0   0   9       37.35       43.52      1.38 o 
   1   0   9        3.62        2.34      0.66 o 
   2   0   9        1.67        0.31      0.90 o 
   3   0   9      341.71      301.30      5.48 o 
   4   0   9      267.45      328.05      7.00 o 
   5   0   9      237.72      214.54      5.36 o 
   6   0   9      353.69      355.34      7.18 o 
   7   0   9      481.27      533.67      8.41 o 
   8   0   9     1108.02     1115.36     14.73 o 
   9   0   9       23.61       27.95      1.83 o 
  10   0   9      562.21      567.81      8.71 o 
  11   0   9       13.95       13.31      2.18 o 
  12   0   9      180.35      194.06      6.98 o 
 -10   1   9       89.82       99.83      6.93 o 
  -9   1   9       55.04       56.92      5.46 o 
  -8   1   9      264.19      261.69     13.73 o 
  -7   1   9       28.48       21.41      3.72 o 
  -6   1   9      272.60      277.82      6.71 o 
  -5   1   9        2.41        1.99      1.37 o 
  -4   1   9       53.32       51.38      2.53 o 
  -3   1   9       59.07       53.59      2.00 o 
  -2   1   9       89.05       84.40      2.39 o 
  -1   1   9      512.27      528.37      5.88 o 
   0   1   9        3.47        3.59      0.76 o 
   1   1   9       55.15       51.77      2.01 o 
   2   1   9      171.38      207.75      3.40 o 
   3   1   9      800.30      783.86      8.51 o 
   4   1   9     1170.47     1249.15     18.06 o 
   5   1   9      535.20      570.10     16.29 o 
   6   1   9     1640.42     1653.79     22.91 o 
   7   1   9      768.50      791.00     11.01 o 
   8   1   9     1079.52     1109.06     14.40 o 
   9   1   9       35.66       41.77      3.10 o 
  10   1   9       73.02       66.65      4.98 o 
  11   1   9        4.06        3.60      1.69 o 
  12   1   9      150.91      154.74      5.57 o 
 -10   2   9       81.37       87.92      6.61 o 
  -9   2   9        7.50       11.09      3.59 o 
  -8   2   9       13.14       11.80      3.38 o 
  -7   2   9       58.17       65.67      5.02 o 
  -6   2   9        0.54        1.52      1.59 o 
  -5   2   9       57.68       64.35      3.19 o 
  -4   2   9       28.16       29.20      2.04 o 
  -3   2   9      527.23      538.86      7.97 o 
  -2   2   9       35.20       37.65      1.48 o 
  -1   2   9       96.10      100.69      2.21 o 
   0   2   9       56.96       63.93      1.63 o 
   1   2   9      405.97      393.61      5.09 o 
   2   2   9     2393.29     2443.00     20.90 o 
   3   2   9      764.03      733.91      8.16 o 
   4   2   9      963.88     1018.70     11.81 o 
   5   2   9      315.87      293.38      4.61 o 
   6   2   9     1553.50     1579.22     21.88 o 
   7   2   9       39.34       50.38      2.22 o 
   8   2   9      375.28      374.99      6.16 o 
   9   2   9       30.42       32.17      1.77 o 
  10   2   9      432.07      431.18     10.12 o 
  11   2   9        4.08        3.25      2.15 o 
  12   2   9       47.89       50.46      7.74 o 
 -10   3   9        0.67        4.53      3.31 o 
  -9   3   9        9.58        6.85      3.29 o 
  -8   3   9       19.41       22.41      3.83 o 
  -7   3   9       73.49       70.18      5.19 o 
  -6   3   9       33.02       34.82      3.32 o 
  -5   3   9      311.20      314.89      6.82 o 
  -4   3   9        9.29        9.50      1.71 o 
  -3   3   9      609.32      615.30     12.32 o 
  -2   3   9       64.58       60.85      4.07 o 
  -1   3   9      243.32      231.75      3.42 o 
   0   3   9     1041.14     1035.26      9.55 o 
   1   3   9      389.47      371.39      5.03 o 
   2   3   9      672.18      740.77      7.52 o 
   3   3   9        1.89        4.54      0.81 o 
   4   3   9     1985.04     1956.37     20.91 o 
   5   3   9        0.06       -0.42      0.71 o 
   6   3   9     3197.63     3167.25     36.28 o 
   7   3   9       25.41       22.08      1.37 o 
   8   3   9      523.10      512.70      9.84 o 
   9   3   9      122.94      120.21      4.03 o 
  10   3   9        8.70        9.41      2.38 o 
  11   3   9      409.11      421.51     13.94 o 
  12   3   9      319.42      311.16      7.72 o 
  13   3   9      444.62      482.41     22.50 o 
 -10   4   9        1.15       -3.58      3.53 o 
  -9   4   9        8.87       11.31      5.42 o 
  -8   4   9        4.19        3.37      2.75 o 
  -7   4   9       59.17       68.90      5.57 o 
  -6   4   9       19.22       20.26      3.30 o 
  -5   4   9      216.92      220.72     10.33 o 
  -4   4   9      329.42      342.55      6.91 o 
  -3   4   9      121.38      128.26      5.10 o 
  -2   4   9      541.42      509.44      6.91 o 
  -1   4   9       63.32       62.24      2.12 o 
   0   4   9     2349.61     2380.69     21.62 o 
   1   4   9      410.82      424.19      5.58 o 
   2   4   9     2606.18     2567.22     24.04 o 
   3   4   9      821.70      846.06      9.32 o 
   4   4   9     4559.61     4463.96     49.54 o 
   5   4   9      624.07      633.08      8.34 o 
   6   4   9       12.73       17.76      1.18 o 
   7   4   9        4.91        5.01      0.99 o 
   8   4   9      308.15      292.86      5.33 o 
   9   4   9      948.28      929.44     13.72 o 
  10   4   9      397.62      365.41      6.54 o 
  11   4   9     1301.55     1307.60     39.51 o 
  12   4   9       11.47       15.04      2.18 o 
  13   4   9      188.28      219.23     14.80 o 
  14   4   9       93.89       80.10     10.07 o 
  -9   5   9        4.29        4.33      3.26 o 
  -8   5   9        0.61       -2.82      2.67 o 
  -7   5   9       14.74       16.53      3.45 o 
  -6   5   9      257.93      278.70      9.38 o 
  -5   5   9       86.62       87.71      7.61 o 
  -4   5   9      522.99      504.39      9.80 o 
  -3   5   9      130.79      139.52      4.48 o 
  -2   5   9     1268.24     1241.75     15.15 o 
  -1   5   9      404.34      404.67      5.87 o 
   0   5   9     1600.67     1654.57     13.27 o 
   1   5   9      460.36      450.17      5.45 o 
   2   5   9     1961.45     1932.29     30.80 o 
   3   5   9       35.47       37.55      1.58 o 
   4   5   9      640.13      651.99      7.68 o 
   5   5   9      146.03      162.43      3.55 o 
   6   5   9        3.34        4.24      0.98 o 
   7   5   9      665.43      646.25      8.75 o 
   8   5   9       21.98       25.89      1.87 o 
   9   5   9      539.14      550.19     13.54 o 
  10   5   9      102.24       92.38      5.92 o 
  11   5   9      141.61      148.22      3.94 o 
  12   5   9        0.26        1.13      1.24 o 
  13   5   9      158.43      164.62      4.20 o 
  14   5   9       40.90       36.77      7.82 o 
  -9   6   9       14.36       14.86      3.78 o 
  -8   6   9       50.22       48.49      5.04 o 
  -7   6   9       34.95       35.83      4.24 o 
  -6   6   9      284.20      270.05     20.82 o 
  -5   6   9       54.05       48.60      6.24 o 
  -4   6   9      231.70      226.99      6.15 o 
  -3   6   9        0.50       -1.13      1.29 o 
  -2   6   9      922.82      920.84     20.10 o 
  -1   6   9        6.97        6.53      1.17 o 
   0   6   9     1438.54     1413.32     16.98 o 
   1   6   9      189.48      193.70      3.82 o 
   2   6   9     2259.73     2147.25     19.01 o 
   3   6   9      228.34      226.38      4.18 o 
   4   6   9      302.13      299.80      4.63 o 
   5   6   9      231.33      244.83      4.67 o 
   6   6   9       85.18       84.17      2.96 o 
   7   6   9      586.00      562.57      9.89 o 
   8   6   9      122.44      100.35      3.53 o 
   9   6   9      308.14      329.99      6.84 o 
  10   6   9      159.52      149.29      4.33 o 
  11   6   9      172.77      186.29      6.95 o 
  12   6   9        9.81        9.85      2.25 o 
  13   6   9      139.75      133.97      4.24 o 
  14   6   9      158.88      162.13      4.82 o 
  -9   7   9       11.81       10.80      6.75 o 
  -8   7   9      173.92      180.49     13.75 o 
  -7   7   9       42.12       38.55      7.48 o 
  -6   7   9      168.15      177.73     16.32 o 
  -5   7   9       65.57       74.07      3.89 o 
  -4   7   9      254.19      259.66      6.72 o 
  -3   7   9       64.89       58.96      6.21 o 
  -2   7   9      667.24      620.00     10.66 o 
  -1   7   9        1.06        1.91      1.06 o 
   0   7   9      581.18      550.38     10.43 o 
   1   7   9      972.73     1001.41     11.52 o 
   2   7   9      205.24      203.65      3.40 o 
   3   7   9      564.92      616.14      7.55 o 
   4   7   9        0.87       -0.22      0.95 o 
   5   7   9     1634.51     1555.31     22.26 o 
   6   7   9       23.17       15.29      1.83 o 
   7   7   9      915.46      907.98     14.46 o 
   8   7   9      151.79      140.50      4.41 o 
   9   7   9      288.23      302.49      6.80 o 
  10   7   9        5.71        3.60      1.54 o 
  11   7   9      123.72      123.68      4.32 o 
  12   7   9       44.50       49.21      4.70 o 
  13   7   9       56.39       55.69      5.64 o 
  14   7   9      168.29      182.92      5.44 o 
  -9   8   9       11.34       11.19      3.81 o 
  -8   8   9       78.76       94.73      6.48 o 
  -7   8   9       65.30       66.28      5.49 o 
  -6   8   9      162.83      169.75      7.63 o 
  -5   8   9        9.49        7.19      2.19 o 
  -4   8   9      372.42      366.35      8.38 o 
  -3   8   9       12.62       13.64      2.12 o 
  -2   8   9      385.82      355.48     11.26 o 
  -1   8   9      750.37      758.57     10.54 o 
   0   8   9       68.80       67.94      3.45 o 
   1   8   9      676.81      736.02     10.18 o 
   2   8   9        0.91        1.16      0.73 o 
   3   8   9      953.54      929.21      9.76 o 
   4   8   9       26.82       25.08      1.61 o 
   5   8   9     2179.27     2019.38     24.34 o 
   6   8   9       25.64       20.66      2.15 o 
   7   8   9      364.21      400.59      8.37 o 
   8   8   9       13.62       18.12      2.13 o 
   9   8   9       82.06       97.11      7.08 o 
  10   8   9       27.93       24.03      2.42 o 
  11   8   9       30.86       34.26      2.76 o 
  12   8   9      421.57      405.03      9.18 o 
  13   8   9        2.79        0.98      1.89 o 
  14   8   9      132.03      134.26      4.77 o 
  -8   9   9      149.71      150.60      8.11 o 
  -7   9   9        0.03        3.54      4.04 o 
  -6   9   9      138.80      134.26      5.53 o 
  -5   9   9       32.06       32.37      3.41 o 
  -4   9   9      216.15      214.24      6.45 o 
  -3   9   9      199.57      196.27      5.97 o 
  -2   9   9       16.12       20.76      2.79 o 
  -1   9   9      637.76      622.19     12.10 o 
   0   9   9       20.78       20.15      2.25 o 
   1   9   9      795.33      754.71     14.09 o 
   2   9   9       27.62       26.44      1.65 o 
   3   9   9     2611.58     2397.86     24.33 o 
   4   9   9        0.44        2.04      1.18 o 
   5   9   9      283.41      316.48      5.80 o 
   6   9   9       84.32       89.73      3.89 o 
   7   9   9       72.00       53.25      7.46 o 
   8   9   9      306.04      308.02      7.49 o 
   9   9   9        3.35        3.94      1.81 o 
  10   9   9      600.59      583.88     19.42 o 
  11   9   9       64.39       64.10      3.72 o 
  12   9   9      497.26      494.04     16.76 o 
  13   9   9        0.66       -0.32      1.85 o 
  14   9   9       60.18       59.49      3.93 o 
  -8  10   9       32.33       32.86      4.86 o 
  -7  10   9       12.03       10.21      5.93 o 
  -6  10   9       23.45       25.42      3.26 o 
  -5  10   9       87.84       91.49      4.65 o 
  -4  10   9       80.42       77.55      4.21 o 
  -3  10   9      444.31      461.98      9.85 o 
  -2  10   9        2.71        5.49      3.01 o 
  -1  10   9      635.28      627.99     12.37 o 
   0  10   9       41.47       33.86      2.73 o 
   1  10   9     1358.20     1346.61     22.76 o 
   2  10   9      191.41      199.61      5.79 o 
   3  10   9      646.18      628.17     13.05 o 
   4  10   9      342.63      333.21      6.53 o 
   5  10   9       14.54        8.10      1.58 o 
   6  10   9      366.24      357.36      8.33 o 
   7  10   9      121.37      123.85      7.48 o 
   8  10   9      120.11      120.51      6.26 o 
   9  10   9      185.52      193.54      6.18 o 
  10  10   9      383.51      372.26     11.12 o 
  11  10   9       13.53       17.08      2.68 o 
  12  10   9      169.11      180.64      5.82 o 
  13  10   9       75.47       78.63      4.53 o 
  -7  11   9       46.08       39.70      5.13 o 
  -6  11   9      139.35      134.80      5.98 o 
  -5  11   9      114.73      122.44      5.99 o 
  -4  11   9        0.20       -0.36      1.93 o 
  -3  11   9      181.76      188.84      9.84 o 
  -2  11   9       40.03       39.55      5.00 o 
  -1  11   9      598.22      620.53     12.37 o 
   0  11   9      233.72      238.99      6.96 o 
   1  11   9      998.49      992.51     17.98 o 
   2  11   9      440.87      414.34     10.93 o 
   3  11   9      106.89      115.62      3.34 o 
   4  11   9       61.49       68.55      3.86 o 
   5  11   9       25.54       29.30      2.34 o 
   6  11   9       98.18      109.41      4.67 o 
   7  11   9       75.36       72.60      6.16 o 
   8  11   9      409.24      404.72      9.59 o 
   9  11   9       74.93       70.16      4.16 o 
  10  11   9      754.47      774.44     14.86 o 
  11  11   9      139.23      145.81      5.46 o 
  12  11   9       51.87       48.03      4.38 o 
  13  11   9        9.94        6.22      2.62 o 
  -6  12   9       69.88       66.24      4.63 o 
  -5  12   9       56.79       61.84      5.18 o 
  -4  12   9       12.58        3.28      3.55 o 
  -3  12   9      123.63      129.41      8.66 o 
  -2  12   9        2.87        3.17      3.09 o 
  -1  12   9      312.96      323.21     12.78 o 
   0  12   9      490.48      492.16     10.91 o 
   1  12   9       15.32       18.37      3.24 o 
   2  12   9      388.45      408.52      9.54 o 
   3  12   9       18.18       10.22      1.91 o 
   4  12   9      530.30      534.00      9.39 o 
   5  12   9       30.19       33.49      5.47 o 
   6  12   9      618.40      612.35     10.44 o 
   7  12   9        2.23        1.62      2.04 o 
   8  12   9      858.79      847.29     15.94 o 
   9  12   9      120.62      127.17      8.40 o 
  10  12   9      143.81      137.42      8.05 o 
  11  12   9        2.17        3.64      2.60 o 
  12  12   9       34.33       29.76      3.66 o 
  -5  13   9       51.74       51.60      6.60 o 
  -4  13   9        2.08        3.09      3.59 o 
  -3  13   9      126.74      125.56      8.81 o 
  -2  13   9      287.23      257.38     12.01 o 
  -1  13   9       38.93       32.38      5.00 o 
   0  13   9      602.64      616.40     19.22 o 
   1  13   9        0.94        1.68      1.89 o 
   2  13   9       91.54       87.34      4.58 o 
   3  13   9        0.27       -0.04      2.86 o 
   4  13   9      202.95      227.17     10.72 o 
   5  13   9        9.39        7.69      2.04 o 
   6  13   9      509.48      531.82      9.94 o 
   7  13   9      342.57      369.53      9.64 o 
   8  13   9      635.93      677.17     25.25 o 
   9  13   9      125.53      134.06      6.21 o 
  10  13   9      128.06      143.78      6.44 o 
  11  13   9        1.40       -0.10      2.57 o 
  -4  14   9       50.50       42.60      6.29 o 
  -3  14   9      128.18      140.59      9.65 o 
  -2  14   9      250.16      276.29     12.97 o 
  -1  14   9        1.09        0.65      3.05 o 
   0  14   9       17.26       19.12      2.76 o 
   1  14   9       21.91       20.41      2.76 o 
   2  14   9      143.75      139.53      5.52 o 
   3  14   9       89.93       78.49      6.71 o 
   4  14   9      557.86      552.13     18.46 o 
   5  14   9      129.17      118.73      8.16 o 
   6  14   9      567.98      623.54     13.04 o 
   7  14   9      310.86      342.28      8.09 o 
   8  14   9       68.26       72.44      4.98 o 
   9  14   9       17.51       16.66      3.37 o 
  10  14   9       36.32       33.24      4.89 o 
  -3  15   9        0.18        1.91      3.97 o 
  -2  15   9      169.13      178.61     10.68 o 
  -1  15   9       50.36       45.27      5.87 o 
   0  15   9      206.40      244.48     11.40 o 
   1  15   9       38.17       41.54      3.52 o 
   2  15   9      365.99      390.64     13.35 o 
   3  15   9       11.98       12.28      4.04 o 
   4  15   9      176.51      175.18     10.18 o 
   5  15   9      211.24      229.23     11.86 o 
   6  15   9       52.19       49.81      6.45 o 
   7  15   9      134.39      150.24      7.96 o 
   8  15   9       41.93       40.66      3.59 o 
   9  15   9       61.14       62.05      7.53 o 
  -1  16   9       21.73       23.38      4.96 o 
   0  16   9       97.02       91.35      7.63 o 
   1  16   9       24.62       24.98      4.62 o 
   2  16   9      125.58      134.18      8.43 o 
   3  16   9       78.22       79.10      7.17 o 
   4  16   9      158.61      162.67      9.95 o 
   5  16   9      215.24      223.12     11.79 o 
   6  16   9       38.75       42.37      6.56 o 
   7  16   9       19.67       14.80      5.26 o 
   8  16   9        0.51        4.08      4.77 o 
   3  17   9      196.28      201.61     10.83 o 
   4  17   9       10.61        6.71      4.27 o 
   0 -10  10       56.31       59.27      5.76 o 
   1 -10  10      123.93      131.07      7.71 o 
   2 -10  10       12.13        6.98      4.54 o 
   3 -10  10      152.84      134.83      9.88 o 
  -3  -9  10        4.55        3.51      3.43 o 
  -2  -9  10       22.28       22.19      7.42 o 
  -1  -9  10      149.15      162.72      7.85 o 
   0  -9  10        8.82        8.32      3.47 o 
   1  -9  10      183.45      185.18     10.93 o 
   2  -9  10        9.32       10.86      4.90 o 
   3  -9  10       48.53       45.78      5.08 o 
   4  -9  10      196.23      212.94     11.98 o 
   5  -9  10       73.31       74.00      4.32 o 
   6  -9  10       80.92       81.13      5.77 o 
  -4  -8  10       30.73       21.78      4.26 o 
  -3  -8  10       31.48       31.45      4.51 o 
  -2  -8  10        1.43        2.50      3.02 o 
  -1  -8  10       57.06       64.88      4.03 o 
   0  -8  10       19.38       16.58      3.60 o 
   1  -8  10       27.73       31.78      4.26 o 
   2  -8  10       91.30       97.30      6.32 o 
   3  -8  10       45.90       47.81      4.91 o 
   4  -8  10      333.40      336.33      9.30 o 
   5  -8  10      139.81      140.16      5.42 o 
   6  -8  10      162.03      151.47      6.84 o 
   7  -8  10      103.42       99.47      5.51 o 
   8  -8  10      259.19      268.77      8.49 o 
  -5  -7  10       21.31       21.39      4.54 o 
  -4  -7  10        3.06        2.60      3.78 o 
  -3  -7  10      257.72      266.34     10.07 o 
  -2  -7  10       44.95       39.78      3.28 o 
  -1  -7  10      240.96      250.43      8.01 o 
   0  -7  10        0.98       -0.35      2.42 o 
   1  -7  10      113.86      104.93     11.40 o 
   2  -7  10      150.08      155.79      7.49 o 
   3  -7  10       19.21       23.37      4.08 o 
   4  -7  10      176.08      173.82      6.84 o 
   5  -7  10       30.61       26.66      2.83 o 
   6  -7  10      155.57      164.15      6.76 o 
   7  -7  10        0.22       -0.47      2.39 o 
   8  -7  10      140.13      148.29      7.71 o 
   9  -7  10       30.34       37.20      3.69 o 
  -6  -6  10       11.60       13.76      4.11 o 
  -5  -6  10      430.87      451.50     21.02 o 
  -4  -6  10        2.23        4.65      3.28 o 
  -3  -6  10      165.93      181.27      9.15 o 
  -2  -6  10        2.18        0.90      1.81 o 
  -1  -6  10       59.00       59.50      3.93 o 
   0  -6  10       29.21       25.64      3.35 o 
   1  -6  10       12.94       11.59      3.05 o 
   2  -6  10      284.94      300.00     10.00 o 
   3  -6  10       36.17       36.01      2.86 o 
   4  -6  10       54.70       53.69      3.29 o 
   5  -6  10        7.35        4.45      2.33 o 
   6  -6  10      181.07      184.47      9.16 o 
   7  -6  10      212.45      209.52      7.25 o 
   8  -6  10      215.97      212.70      7.34 o 
   9  -6  10      183.23      191.66      7.06 o 
  10  -6  10      146.13      142.65      5.69 o 
  -7  -5  10       16.97       20.30      8.35 o 
  -6  -5  10        0.76        5.30      3.99 o 
  -5  -5  10       34.81       31.89      5.42 o 
  -4  -5  10       65.98       71.36      5.66 o 
  -3  -5  10       61.16       72.87      5.42 o 
  -2  -5  10      108.12      114.71      4.54 o 
  -1  -5  10      281.46      279.95      7.09 o 
   0  -5  10      380.40      381.89      8.28 o 
   1  -5  10       60.01       58.74      4.52 o 
   2  -5  10      130.12      136.02      5.52 o 
   3  -5  10        2.01        0.61      1.82 o 
   4  -5  10       72.50       80.78      3.69 o 
   5  -5  10      340.80      361.93      9.12 o 
   6  -5  10      334.57      341.38      9.75 o 
   7  -5  10      189.45      188.85      6.58 o 
   8  -5  10      103.33      102.31      5.04 o 
   9  -5  10       49.45       46.87      3.79 o 
  10  -5  10       28.39       30.89      3.35 o 
  11  -5  10       74.82       72.95      4.05 o 
  -7  -4  10      255.85      280.66     11.40 o 
  -6  -4  10        0.88        2.89      5.00 o 
  -5  -4  10      210.62      218.24      9.10 o 
  -4  -4  10       13.81       15.93      4.02 o 
  -3  -4  10      143.06      130.73      6.63 o 
  -2  -4  10      167.25      161.15      5.12 o 
  -1  -4  10        3.52        2.92      1.67 o 
   0  -4  10      239.84      248.62      6.30 o 
   1  -4  10       59.69       57.04      2.97 o 
   2  -4  10       21.93       23.77      2.29 o 
   3  -4  10      255.66      266.38      6.76 o 
   4  -4  10      293.81      319.03      6.80 o 
   5  -4  10      442.48      436.17      9.87 o 
   6  -4  10      357.04      360.67      8.74 o 
   7  -4  10      152.76      142.06      4.83 o 
   8  -4  10       82.36       86.73      5.24 o 
   9  -4  10      179.12      168.87      7.85 o 
  10  -4  10       24.35       28.82      3.09 o 
  11  -4  10      186.22      175.38      6.21 o 
  12  -4  10       74.80       63.34      5.45 o 
  -8  -3  10       19.14       19.58      3.16 o 
  -7  -3  10      170.84      176.49      6.91 o 
  -6  -3  10        5.29        2.92      6.01 o 
  -5  -3  10        4.40        2.75      2.84 o 
  -4  -3  10      281.81      293.40     12.83 o 
  -3  -3  10       12.91        8.91      2.81 o 
  -2  -3  10      212.01      216.98      5.79 o 
  -1  -3  10        2.07        4.28      1.66 o 
   0  -3  10        3.29        3.84      1.58 o 
   1  -3  10       55.17       60.13      3.16 o 
   2  -3  10       51.54       54.33      2.83 o 
   3  -3  10      997.06      969.16     13.84 o 
   4  -3  10      646.08      617.99      9.98 o 
   5  -3  10      757.57      706.28     13.11 o 
   6  -3  10       76.84       85.28      4.09 o 
   7  -3  10      414.18      409.92      8.18 o 
   8  -3  10       25.05       27.90      2.50 o 
   9  -3  10      313.47      314.63     15.53 o 
  10  -3  10       12.18       11.37      2.88 o 
  11  -3  10       19.53       16.38      2.48 o 
  12  -3  10       38.49       29.32      2.43 o 
  -8  -2  10        9.98        5.83      2.82 o 
  -7  -2  10       24.72       21.31      2.95 o 
  -6  -2  10      316.61      315.58      7.75 o 
  -5  -2  10        3.27        2.50      2.14 o 
  -4  -2  10      345.53      363.02     10.88 o 
  -3  -2  10       16.10       15.85      2.97 o 
  -2  -2  10      136.18      144.06      4.62 o 
  -1  -2  10       44.95       51.59      4.54 o 
   0  -2  10      303.75      312.25      7.80 o 
   1  -2  10      240.97      254.64      4.73 o 
   2  -2  10      437.23      413.91      8.58 o 
   3  -2  10      612.16      609.69      9.71 o 
   4  -2  10        5.72        3.72      1.29 o 
   5  -2  10      204.27      212.19      6.09 o 
   6  -2  10      134.48      124.10      5.83 o 
   7  -2  10      561.69      543.46      9.47 o 
   8  -2  10        1.90        1.12      1.44 o 
   9  -2  10      204.70      190.63      5.21 o 
  10  -2  10      129.84      131.08      4.76 o 
  11  -2  10       17.47       13.56      3.27 o 
  12  -2  10       18.85       16.68      2.41 o 
  13  -2  10       14.90       16.97      2.99 o 
  -9  -1  10       14.87       13.39      4.10 o 
  -8  -1  10      231.34      232.96      9.88 o 
  -7  -1  10       54.56       50.55      4.88 o 
  -6  -1  10      574.47      573.82     10.62 o 
  -5  -1  10       20.93       18.64      2.39 o 
  -4  -1  10      288.92      283.22      6.57 o 
  -3  -1  10       15.83       17.41      1.59 o 
  -2  -1  10      304.02      300.05      6.70 o 
  -1  -1  10       43.45       57.58      4.44 o 
   0  -1  10       91.79       87.67      3.50 o 
   1  -1  10      536.73      513.50     14.25 o 
   2  -1  10       19.98       21.52      1.94 o 
   3  -1  10      637.16      565.42     11.95 o 
   4  -1  10       71.57       62.50      4.78 o 
   5  -1  10      559.01      532.96     10.24 o 
   6  -1  10       92.07       76.70      5.66 o 
   7  -1  10      494.46      472.06      8.34 o 
   8  -1  10       77.46       86.90      3.75 o 
   9  -1  10       87.67       71.33      3.17 o 
  10  -1  10      358.52      345.88      6.95 o 
  11  -1  10       54.40       48.03      3.84 o 
  12  -1  10       98.26      102.25      5.03 o 
  13  -1  10       19.29       17.42      3.03 o 
  -9   0  10       11.31       12.13      3.86 o 
  -8   0  10       67.76       70.93      6.00 o 
  -7   0  10       15.69       14.78      2.85 o 
  -6   0  10       31.67       26.47      2.80 o 
  -5   0  10       73.87       72.46      3.29 o 
  -4   0  10       87.01       92.65      4.80 o 
  -3   0  10      643.09      662.92     11.39 o 
  -2   0  10      439.29      419.68      8.14 o 
  -1   0  10      767.88      737.49     12.11 o 
   0   0  10      222.83      216.37      5.35 o 
   1   0  10     1268.48     1176.30     14.96 o 
   2   0  10       68.92       62.09      3.01 o 
   3   0  10       87.81       75.45      3.62 o 
   4   0  10      119.56       97.96      3.84 o 
   5   0  10      214.13      246.11      7.95 o 
   6   0  10       22.78       24.45      2.15 o 
   7   0  10      137.67      119.67      4.85 o 
   8   0  10      976.69      942.99     13.34 o 
   9   0  10      611.67      592.87      9.47 o 
  10   0  10      201.43      197.86      4.77 o 
  11   0  10        0.02       -0.60      1.69 o 
  12   0  10      312.27      326.45      7.39 o 
  13   0  10        0.86       -0.67      1.43 o 
  -9   1  10       83.43       96.42     11.56 o 
  -8   1  10       68.71       73.14      7.27 o 
  -7   1  10       36.14       30.99      4.44 o 
  -6   1  10      210.09      211.05      6.63 o 
  -5   1  10      284.24      296.69      6.24 o 
  -4   1  10      407.37      408.29      7.24 o 
  -3   1  10      502.13      502.57      8.99 o 
  -2   1  10      109.45       95.25      2.65 o 
  -1   1  10      476.16      441.97      6.73 o 
   0   1  10       43.95       48.79      2.00 o 
   1   1  10      205.29      184.93      4.09 o 
   2   1  10       29.65       28.99      1.47 o 
   3   1  10      101.41      117.99      3.44 o 
   4   1  10       67.62       75.08      3.44 o 
   5   1  10      357.97      360.55      7.58 o 
   6   1  10      916.62      900.22     14.40 o 
   7   1  10      499.67      463.68      7.81 o 
   8   1  10      251.38      263.21      5.77 o 
   9   1  10       17.93       17.44      1.67 o 
  10   1  10       50.31       56.58      2.49 o 
  11   1  10        8.24       10.32      1.55 o 
  12   1  10      176.84      179.85      4.74 o 
  -9   2  10        9.09       16.92      4.08 o 
  -8   2  10       72.21       92.02      6.42 o 
  -7   2  10       38.31       39.61      8.14 o 
  -6   2  10        7.11        5.81      2.15 o 
  -5   2  10      715.35      714.72     11.77 o 
  -4   2  10       10.86        9.77      1.66 o 
  -3   2  10      371.29      358.99      6.94 o 
  -2   2  10        8.10        7.05      0.98 o 
  -1   2  10      427.63      416.64      5.94 o 
   0   2  10       27.04       28.14      1.39 o 
   1   2  10       65.47       69.98      3.96 o 
   2   2  10        4.99        3.33      0.71 o 
   3   2  10      785.27      810.73      9.07 o 
   4   2  10     1057.09     1040.14     16.12 o 
   5   2  10      168.16      149.74      4.51 o 
   6   2  10      759.12      788.57     14.90 o 
   7   2  10      656.50      662.99     13.10 o 
   8   2  10       27.52       31.43      1.95 o 
   9   2  10        1.55       -0.09      1.09 o 
  10   2  10      148.59      151.31      4.09 o 
  11   2  10      165.68      164.47      4.17 o 
  12   2  10       91.08      102.30      4.46 o 
  -9   3  10       78.72       82.73      6.44 o 
  -8   3  10        1.28       -1.04      2.76 o 
  -7   3  10      550.97      554.62     14.89 o 
  -6   3  10       44.56       43.85      3.39 o 
  -5   3  10      464.57      475.03      9.20 o 
  -4   3  10       97.25       93.40      3.72 o 
  -3   3  10      160.00      147.07      4.22 o 
  -2   3  10       50.13       46.49      2.12 o 
  -1   3  10      374.06      389.92      5.19 o 
   0   3  10        5.28        6.52      0.94 o 
   1   3  10      138.84      139.60      2.71 o 
   2   3  10      411.95      409.38      4.98 o 
   3   3  10       56.55       61.28      2.28 o 
   4   3  10     1592.23     1613.44     16.36 o 
   5   3  10     2798.70     2711.70     47.78 o 
   6   3  10      182.14      207.37      5.19 o 
   7   3  10       16.41       14.83      1.49 o 
   8   3  10      227.57      215.10      5.14 o 
   9   3  10       20.04       19.03      3.61 o 
  10   3  10       99.36       99.44      3.29 o 
  11   3  10      137.11      147.94      3.87 o 
  12   3  10       56.26       53.25      6.12 o 
  13   3  10      133.03      149.44     12.66 o 
  -9   4  10       86.51       88.09      8.58 o 
  -8   4  10        1.96        2.14      3.30 o 
  -7   4  10      433.73      440.15     13.05 o 
  -6   4  10        0.66        0.83      1.88 o 
  -5   4  10      289.96      296.24      6.91 o 
  -4   4  10       68.72       65.32      3.19 o 
  -3   4  10      587.58      580.01      9.62 o 
  -2   4  10       59.09       55.44      3.12 o 
  -1   4  10        3.03        1.77      0.84 o 
   0   4  10       10.36        9.08      1.27 o 
   1   4  10      195.31      202.16      4.52 o 
   2   4  10     3105.52     3084.55     26.35 o 
   3   4  10     1228.62     1188.78     12.55 o 
   4   4  10      834.07      823.68      9.29 o 
   5   4  10       32.75       30.40      1.69 o 
   6   4  10       31.31       34.18      2.32 o 
   7   4  10      241.09      217.40      8.13 o 
   8   4  10       16.50       16.79      1.75 o 
   9   4  10     1065.15     1084.33     16.15 o 
  10   4  10        6.96        4.73      1.35 o 
  11   4  10      450.35      463.17      8.25 o 
  12   4  10       22.01       17.82      1.69 o 
  13   4  10      225.19      247.16      6.99 o 
  14   4  10        1.84       -1.60      4.77 o 
  -9   5  10      105.80      110.51      7.27 o 
  -8   5  10       15.50       19.18      4.04 o 
  -7   5  10      162.32      167.28      7.97 o 
  -6   5  10       49.18       52.48      3.69 o 
  -5   5  10       74.79       75.40      4.17 o 
  -4   5  10      302.26      306.82      7.50 o 
  -3   5  10        7.18        7.18      1.83 o 
  -2   5  10      209.66      197.76      7.82 o 
  -1   5  10       17.06       17.72      1.44 o 
   0   5  10     2405.01     2328.96     36.40 o 
   1   5  10       36.67       43.77      2.31 o 
   2   5  10     1623.58     1638.60     15.05 o 
   3   5  10        6.59       10.40      1.27 o 
   4   5  10      502.58      456.48      6.13 o 
   5   5  10       96.93       89.00      2.75 o 
   6   5  10      107.74      106.83      2.98 o 
   7   5  10     1845.32     1824.46     20.38 o 
   8   5  10      106.99       98.19      3.50 o 
   9   5  10      818.99      815.26     13.05 o 
  10   5  10       55.95       57.58      5.78 o 
  11   5  10      161.18      180.10      4.68 o 
  12   5  10        1.13        3.05      1.40 o 
  13   5  10      132.03      146.12      4.14 o 
  14   5  10       12.24       12.24      5.91 o 
  -9   6  10       76.79       76.77      6.45 o 
  -8   6  10       71.36       67.40      5.93 o 
  -7   6  10       31.46       27.28      5.02 o 
  -6   6  10      172.63      170.27      6.09 o 
  -5   6  10       59.93       57.89      4.39 o 
  -4   6  10      295.76      302.30     10.72 o 
  -3   6  10        0.80        0.07      1.38 o 
  -2   6  10      206.34      199.67      7.51 o 
  -1   6  10       19.72       19.92      1.63 o 
   0   6  10     1742.82     1790.79     24.17 o 
   1   6  10     1132.53     1080.42     11.21 o 
   2   6  10       58.74       44.02      1.71 o 
   3   6  10      471.96      504.25      8.23 o 
   4   6  10      157.07      148.12      3.20 o 
   5   6  10      420.78      424.69      7.14 o 
   6   6  10      106.01      110.31      4.34 o 
   7   6  10      394.45      410.58     14.04 o 
   8   6  10        1.95        1.55      1.60 o 
   9   6  10        4.04        3.34      1.43 o 
  10   6  10       10.49       13.52      1.82 o 
  11   6  10      204.00      220.49      5.59 o 
  12   6  10       66.65       67.86      5.24 o 
  13   6  10       62.90       65.62      3.25 o 
  14   6  10       27.23       25.01      2.29 o 
  -8   7  10       83.20       79.12      6.20 o 
  -7   7  10       23.68       28.62      4.42 o 
  -6   7  10       91.41       96.17      6.60 o 
  -5   7  10       28.67       24.63      2.81 o 
  -4   7  10       12.90       13.17      2.31 o 
  -3   7  10      174.60      176.35      5.47 o 
  -2   7  10      904.07      889.85     17.57 o 
  -1   7  10      811.42      813.47     14.88 o 
   0   7  10      554.48      588.27      9.89 o 
   1   7  10      566.47      605.90      8.05 o 
   2   7  10        2.16        1.99      0.79 o 
   3   7  10       46.57       50.35      2.42 o 
   4   7  10      200.80      206.45      4.64 o 
   5   7  10      676.40      631.73     11.29 o 
   6   7  10      238.25      207.19      6.57 o 
   7   7  10      144.63      174.41      5.09 o 
   8   7  10       16.14        8.56      1.96 o 
   9   7  10      221.67      230.76      5.93 o 
  10   7  10       85.51       93.74      5.27 o 
  11   7  10       60.81       71.75      3.52 o 
  12   7  10       12.70       14.08      2.31 o 
  13   7  10        5.04        6.49      1.88 o 
  14   7  10      195.22      207.25      5.78 o 
  -8   8  10       35.41       37.09      5.07 o 
  -7   8  10        0.17       -1.54      2.64 o 
  -6   8  10       50.46       55.30      3.98 o 
  -5   8  10        1.69        1.64      2.89 o 
  -4   8  10       89.85       94.01      4.43 o 
  -3   8  10       75.17       88.45      4.09 o 
  -2   8  10      563.10      555.61     14.87 o 
  -1   8  10      987.45     1012.03     17.80 o 
   0   8  10      393.72      367.91      8.50 o 
   1   8  10      496.92      507.28      8.97 o 
   2   8  10        1.93        4.02      1.01 o 
   3   8  10     1534.00     1510.67     14.74 o 
   4   8  10       38.73       36.58      2.18 o 
   5   8  10      644.25      658.67      9.97 o 
   6   8  10       27.39       23.73      2.31 o 
   7   8  10      104.64      114.24      4.31 o 
   8   8  10       16.28        6.06      1.71 o 
   9   8  10       99.43       92.00      4.17 o 
  10   8  10      111.63      100.28      7.13 o 
  11   8  10       14.64       13.62      2.34 o 
  12   8  10       34.29       35.98      2.95 o 
  13   8  10        2.92       -0.26      1.81 o 
  14   8  10      165.40      171.89      5.72 o 
  -8   9  10       34.08       28.80      4.84 o 
  -7   9  10        4.47        5.65      3.29 o 
  -6   9  10       53.67       56.20      4.62 o 
  -5   9  10       51.90       50.37      3.80 o 
  -4   9  10      317.75      323.61      8.27 o 
  -3   9  10      943.96      949.38     15.99 o 
  -2   9  10       32.66       31.35      4.39 o 
  -1   9  10      563.82      544.67     11.16 o 
   0   9  10      227.06      216.25      6.34 o 
   1   9  10      644.63      606.62     12.78 o 
   2   9  10       81.59       76.00      2.82 o 
   3   9  10      676.43      638.59      8.26 o 
   4   9  10        2.30        6.01      1.26 o 
   5   9  10       30.09       42.85      3.25 o 
   6   9  10       86.97       56.87      4.62 o 
   7   9  10       77.13       85.68      7.55 o 
   8   9  10      427.35      429.25      9.27 o 
   9   9  10        2.17        1.24      1.76 o 
  10   9  10      115.00       97.03      5.91 o 
  11   9  10        3.12        2.16      1.87 o 
  12   9  10      257.54      263.43      7.74 o 
  13   9  10       70.48       66.27      4.92 o 
  14   9  10       95.40       95.86      4.43 o 
  -7  10  10       49.50       56.42      5.80 o 
  -6  10  10       44.01       45.37      3.97 o 
  -5  10  10      323.95      349.57     16.40 o 
  -4  10  10        1.62        3.63      2.12 o 
  -3  10  10      710.90      684.17     20.79 o 
  -2  10  10      429.04      446.52     15.33 o 
  -1  10  10      317.69      300.69      7.63 o 
   0  10  10      138.36      131.51      5.61 o 
   1  10  10     1127.98     1080.09     19.12 o 
   2  10  10       41.48       30.55      2.55 o 
   3  10  10        5.86       12.81      1.44 o 
   4  10  10        1.54        3.89      1.44 o 
   5  10  10        1.63        2.22      1.39 o 
   6  10  10      315.41      336.21      8.18 o 
   7  10  10        6.45        6.48      1.99 o 
   8  10  10      484.53      458.01     10.03 o 
   9  10  10        2.51        3.89      1.97 o 
  10  10  10      138.06      142.67      9.09 o 
  11  10  10       10.80       12.72      2.57 o 
  12  10  10      258.67      262.05      7.68 o 
  13  10  10        1.53        2.23      2.10 o 
  -7  11  10       80.88       87.67      5.31 o 
  -6  11  10        8.77       11.85      2.91 o 
  -5  11  10      463.42      461.69     12.98 o 
  -4  11  10      172.81      162.06      9.73 o 
  -3  11  10      182.13      160.46      9.19 o 
  -2  11  10       19.71       19.38      4.23 o 
  -1  11  10      557.54      541.57     11.27 o 
   0  11  10        1.03        2.24      1.64 o 
   1  11  10      117.86      117.98      4.85 o 
   2  11  10      356.96      364.37      9.76 o 
   3  11  10        2.18        6.06      2.97 o 
   4  11  10       87.80       87.09      5.32 o 
   5  11  10      167.32      148.42      5.11 o 
   6  11  10      150.07      160.99      4.77 o 
   7  11  10        3.68        6.84      2.12 o 
   8  11  10       10.53       12.39      2.58 o 
   9  11  10       11.62        8.98      2.47 o 
  10  11  10      229.45      230.87      9.80 o 
  11  11  10      136.77      138.04      5.86 o 
  12  11  10       35.32       33.86      3.22 o 
  13  11  10       62.03       60.14      4.85 o 
  -6  12  10       26.75       24.60      5.45 o 
  -5  12  10      107.25      112.10      8.66 o 
  -4  12  10      188.54      205.05     11.21 o 
  -3  12  10       56.97       60.19      6.37 o 
  -2  12  10       17.84        7.90      3.62 o 
  -1  12  10      302.35      307.61     12.43 o 
   0  12  10      292.87      316.64      8.33 o 
   1  12  10        2.72        2.97      1.89 o 
   2  12  10       54.10       60.87      4.06 o 
   3  12  10      125.51      139.33      8.20 o 
   4  12  10       33.60       35.94      3.64 o 
   5  12  10       34.51       33.78      2.65 o 
   6  12  10      199.24      200.89      6.27 o 
   7  12  10       77.37       71.02      4.36 o 
   8  12  10      407.07      419.23     19.52 o 
   9  12  10      104.29      111.96      9.88 o 
  10  12  10      175.76      161.58      6.56 o 
  11  12  10       47.85       40.90      3.57 o 
  12  12  10        4.68        4.40      3.64 o 
  -5  13  10        3.12        0.88      4.00 o 
  -4  13  10        1.76        2.63      3.93 o 
  -3  13  10       49.21       50.65      6.22 o 
  -2  13  10      145.37      159.28      9.34 o 
  -1  13  10       14.65       10.72      3.85 o 
   0  13  10      308.94      320.82      8.48 o 
   1  13  10       11.88        9.14      2.32 o 
   2  13  10      128.56      136.54      5.30 o 
   3  13  10        5.53        1.64      3.05 o 
   4  13  10      357.89      376.53     14.42 o 
   5  13  10      125.36      128.60      6.81 o 
   6  13  10      371.68      375.91      8.12 o 
   7  13  10       20.71       21.67      2.65 o 
   8  13  10      213.35      223.97      7.12 o 
   9  13  10       94.12       98.48      4.93 o 
  10  13  10        3.10        4.90      2.70 o 
  11  13  10        5.67        5.19      2.83 o 
  -4  14  10      105.79      107.82      8.81 o 
  -3  14  10       19.41       15.18      4.77 o 
  -2  14  10      261.31      278.58     13.04 o 
  -1  14  10       26.02       18.84      4.42 o 
   0  14  10        4.80        7.25      3.59 o 
   1  14  10       16.49        8.04      2.38 o 
   2  14  10       21.05       21.03      2.74 o 
   3  14  10      175.90      188.91      9.92 o 
   4  14  10      201.97      215.95     10.83 o 
   5  14  10      238.98      265.69     12.40 o 
   6  14  10      333.29      391.37     15.08 o 
   7  14  10      204.79      215.91      6.42 o 
   8  14  10       64.77       59.92      4.72 o 
   9  14  10       60.06       50.18      4.47 o 
  10  14  10        3.81       -0.14      2.69 o 
  -3  15  10       20.36       26.81      5.76 o 
  -2  15  10        2.63        3.05      3.66 o 
  -1  15  10       14.61        4.62      3.70 o 
   0  15  10       34.14       41.50      5.38 o 
   1  15  10       18.24       22.74      6.33 o 
   2  15  10      276.06      275.03     11.90 o 
   3  15  10      223.44      223.39     11.02 o 
   4  15  10      210.87      219.35     11.37 o 
   5  15  10      103.33      108.13      8.43 o 
   6  15  10        4.16        3.97      4.00 o 
   7  15  10      180.97      188.80     11.10 o 
   8  15  10       11.13       14.06      2.75 o 
   9  15  10       79.39       75.36      5.45 o 
  -1  16  10        1.38       -2.36      3.43 o 
   0  16  10      149.88      160.57      9.65 o 
   1  16  10       78.04       77.27      6.41 o 
   2  16  10       36.68       40.85      5.49 o 
   3  16  10      151.17      142.08      9.08 o 
   4  16  10        2.03       -3.62      3.13 o 
   5  16  10      113.93      134.75      9.65 o 
   6  16  10        6.06        3.47      4.42 o 
   7  16  10       76.81       82.92      8.16 o 
   8  16  10        6.06        5.11      4.73 o 
   3  17  10       37.38       32.42      5.45 o 
   4  17  10        1.97       -3.17      3.43 o 
   0  -9  11       29.00       26.85      4.40 o 
   1  -9  11      201.43      187.10     12.07 o 
   2  -9  11       79.27       76.43      7.82 o 
   3  -9  11      148.67      134.58      7.83 o 
   4  -9  11      150.02      170.45     11.10 o 
  -2  -8  11       21.50       20.01      3.92 o 
  -1  -8  11      233.07      244.60     19.36 o 
   0  -8  11      122.03      108.89      6.75 o 
   1  -8  11       86.11       94.74     12.28 o 
   2  -8  11      259.15      273.15     10.52 o 
   3  -8  11       93.74      108.07      6.86 o 
   4  -8  11       72.99       83.03      6.22 o 
   5  -8  11      141.55      157.18      5.96 o 
   6  -8  11       19.58       17.39      5.95 o 
   7  -8  11      101.79      106.43      5.94 o 
  -4  -7  11        7.92       11.65      3.98 o 
  -3  -7  11      159.91      163.25      8.23 o 
  -2  -7  11       10.63       12.41      9.23 o 
  -1  -7  11       67.52       74.84      4.21 o 
   0  -7  11      320.60      335.28     11.29 o 
   1  -7  11       34.74       38.76      5.32 o 
   2  -7  11       97.69      108.60      6.63 o 
   3  -7  11       42.05       32.38      9.34 o 
   4  -7  11      188.53      188.36      6.14 o 
   5  -7  11       49.64       54.06      3.69 o 
   6  -7  11      317.89      321.64      9.71 o 
   7  -7  11       16.77       13.03      3.25 o 
   8  -7  11      277.30      288.25     18.14 o 
   9  -7  11       16.13       17.07      3.31 o 
  -5  -6  11      194.61      191.13     11.94 o 
  -4  -6  11        0.98        1.89      3.20 o 
  -3  -6  11      464.60      490.19     14.23 o 
  -2  -6  11      189.46      198.60      6.14 o 
  -1  -6  11       56.37       55.32      4.42 o 
   0  -6  11       58.85       49.26      4.65 o 
   1  -6  11       40.46       46.02      8.41 o 
   2  -6  11       26.35       28.40      4.00 o 
   3  -6  11        2.04        4.00      3.09 o 
   4  -6  11      151.72      159.16      7.51 o 
   5  -6  11        0.18       -0.23      2.81 o 
   6  -6  11      149.97      145.88      5.57 o 
   7  -6  11      179.48      185.54     11.99 o 
   8  -6  11       81.36       80.12      5.03 o 
   9  -6  11      250.24      263.30      9.83 o 
  10  -6  11       22.24       30.41      3.40 o 
  -6  -5  11        0.51       -1.66      3.33 o 
  -5  -5  11      300.27      287.01     19.36 o 
  -4  -5  11       73.50       78.99      6.05 o 
  -3  -5  11       18.79       18.60      4.16 o 
  -2  -5  11      187.80      203.42      6.10 o 
  -1  -5  11       12.33       13.13      2.34 o 
   0  -5  11        9.72        7.66      2.22 o 
   1  -5  11       37.80       34.87      3.96 o 
   2  -5  11      111.86      117.33      6.38 o 
   3  -5  11       25.81       27.06      2.65 o 
   4  -5  11      217.97      218.08      6.02 o 
   5  -5  11      191.15      205.56      8.92 o 
   6  -5  11      349.60      353.75      9.44 o 
   7  -5  11      462.67      473.25      9.98 o 
   8  -5  11       48.00       54.94      4.17 o 
   9  -5  11       17.65       16.08      3.02 o 
  10  -5  11       20.37       20.98      3.24 o 
  11  -5  11       28.73       29.83      4.16 o 
  -6  -4  11       85.21       70.28     10.97 o 
  -5  -4  11      149.55      141.86      7.72 o 
  -4  -4  11      307.59      307.59     10.72 o 
  -3  -4  11       26.14       26.96      3.98 o 
  -2  -4  11       49.06       51.97      3.26 o 
  -1  -4  11      183.37      181.86      8.53 o 
   0  -4  11       57.07       58.59      3.45 o 
   1  -4  11       97.56       88.30      5.49 o 
   2  -4  11      262.25      281.39     13.71 o 
   3  -4  11      208.78      224.99      5.92 o 
   4  -4  11      283.50      287.14      8.95 o 
   5  -4  11      395.91      398.02      9.73 o 
   6  -4  11       38.21       48.69      3.73 o 
   7  -4  11      101.51       97.31      4.35 o 
   8  -4  11        7.26        7.92      2.42 o 
   9  -4  11       38.28       32.87      3.68 o 
  10  -4  11       24.63       28.64      3.30 o 
  11  -4  11      262.23      266.89      7.94 o 
  -7  -3  11      314.84      323.81     11.79 o 
  -6  -3  11       54.35       52.05      5.37 o 
  -5  -3  11       29.22       38.91      4.68 o 
  -4  -3  11       73.96       64.21      5.19 o 
  -3  -3  11        0.84       -0.37      2.50 o 
  -2  -3  11       33.26       34.48      3.10 o 
  -1  -3  11       66.94       74.91      3.70 o 
   0  -3  11       95.88      107.33      4.19 o 
   1  -3  11      510.62      536.33      9.81 o 
   2  -3  11      120.38      138.32      5.73 o 
   3  -3  11      261.59      269.50      6.26 o 
   4  -3  11      125.79      131.36      4.32 o 
   5  -3  11      738.57      722.39     13.78 o 
   6  -3  11       12.89       12.48      2.90 o 
   7  -3  11       95.77       93.01      5.17 o 
   8  -3  11       93.94       97.21      4.20 o 
   9  -3  11      285.45      295.46      7.93 o 
  10  -3  11        6.26        5.53      2.45 o 
  11  -3  11       53.42       46.88      3.56 o 
  12  -3  11       94.22       92.97      5.40 o 
  -7  -2  11       31.28       30.36      4.81 o 
  -6  -2  11      373.30      363.31     11.93 o 
  -5  -2  11       15.30       15.83      3.58 o 
  -4  -2  11       70.57       61.08      5.01 o 
  -3  -2  11       33.21       29.15      3.82 o 
  -2  -2  11       19.12       21.03      2.27 o 
  -1  -2  11      254.39      254.76      6.43 o 
   0  -2  11       19.27       23.12      4.21 o 
   1  -2  11      153.42      175.43      4.91 o 
   2  -2  11      141.89      139.35      4.36 o 
   3  -2  11      977.63      985.84     14.17 o 
   4  -2  11        0.49        1.24      1.29 o 
   5  -2  11      708.68      715.97     13.37 o 
   6  -2  11        0.21        0.02      1.61 o 
   7  -2  11      226.63      231.06      6.68 o 
   8  -2  11        2.37        0.56      1.47 o 
   9  -2  11      229.78      227.70      5.98 o 
  10  -2  11       98.01      105.37      4.55 o 
  11  -2  11        3.27        2.79      2.00 o 
  12  -2  11        1.48        1.73      2.84 o 
  13  -2  11      100.34      105.21      4.00 o 
  -8  -1  11      453.84      471.52     11.65 o 
  -7  -1  11        2.79        1.87      2.42 o 
  -6  -1  11      123.31      123.96      7.34 o 
  -5  -1  11        1.65        2.02      2.73 o 
  -4  -1  11      136.06      135.64      6.73 o 
  -3  -1  11       15.83       17.14      3.21 o 
  -2  -1  11      180.87      199.65      6.77 o 
  -1  -1  11       75.83       91.52      3.82 o 
   0  -1  11      121.34      122.51      5.22 o 
   1  -1  11       68.94       72.28      2.62 o 
   2  -1  11       94.35       71.32      3.12 o 
   3  -1  11     1281.39     1274.57     16.96 o 
   4  -1  11      403.73      358.27      6.89 o 
   5  -1  11      124.57      120.90      4.64 o 
   6  -1  11        2.59        5.15      1.77 o 
   7  -1  11      365.71      347.91      9.17 o 
   8  -1  11      201.20      211.19      5.50 o 
   9  -1  11       19.89       22.36      2.23 o 
  10  -1  11       84.74       86.58      3.73 o 
  11  -1  11      169.88      168.15      5.41 o 
  12  -1  11      102.82      103.53      4.37 o 
  13  -1  11      175.06      169.31     14.36 o 
  -8   0  11      232.46      245.80      8.19 o 
  -7   0  11      125.72      127.42      6.14 o 
  -6   0  11      109.67      108.15      5.23 o 
  -5   0  11        1.15        1.21      1.75 o 
  -4   0  11      251.36      262.12      9.05 o 
  -3   0  11       46.69       45.70      4.02 o 
  -2   0  11        0.70        1.09      1.91 o 
  -1   0  11       67.11       72.91      3.44 o 
   0   0  11        7.28        5.06      1.58 o 
   1   0  11     1594.86     1487.68     16.61 o 
   2   0  11      275.12      232.23      5.33 o 
   3   0  11      504.03      496.24      8.42 o 
   4   0  11       78.25       53.76      2.57 o 
   5   0  11       21.51       33.92      2.73 o 
   6   0  11       91.48      118.71      4.45 o 
   7   0  11       35.96       50.75      3.08 o 
   8   0  11      464.12      428.40     10.16 o 
   9   0  11        2.68        0.57      1.36 o 
  10   0  11      194.17      186.38      5.00 o 
  11   0  11      178.89      171.82      4.77 o 
  12   0  11      316.99      310.49      7.77 o 
  13   0  11        0.33       -0.94      1.95 o 
  -8   1  11        1.94       -0.72      3.05 o 
  -7   1  11       68.17       73.93      4.70 o 
  -6   1  11       81.61       80.04      4.59 o 
  -5   1  11      106.91       97.74      4.21 o 
  -4   1  11       26.64       26.22      2.51 o 
  -3   1  11      414.19      422.48     15.73 o 
  -2   1  11      128.65      115.87      5.00 o 
  -1   1  11      718.31      657.87     11.29 o 
   0   1  11        1.08        4.16      1.42 o 
   1   1  11      527.84      545.04     10.10 o 
   2   1  11       53.90       64.82      2.14 o 
   3   1  11      142.31      101.03      3.33 o 
   4   1  11       16.94       19.40      1.78 o 
   5   1  11       57.90       71.43      3.53 o 
   6   1  11     1165.17     1086.27     17.17 o 
   7   1  11       36.08       29.84      3.40 o 
   8   1  11      112.65       99.29      3.54 o 
   9   1  11       63.94       61.38      3.69 o 
  10   1  11      484.88      501.52      8.64 o 
  11   1  11       10.78        9.36      2.35 o 
  12   1  11      294.55      302.27      6.75 o 
  13   1  11       12.31       11.56      1.91 o 
  -8   2  11       48.76       52.42      5.58 o 
  -7   2  11       14.59       10.09      2.77 o 
  -6   2  11      238.30      241.24      8.76 o 
  -5   2  11      156.93      161.66      7.93 o 
  -4   2  11        1.92        2.08      1.56 o 
  -3   2  11      157.86      147.93      5.37 o 
  -2   2  11       23.26       21.90      1.90 o 
  -1   2  11      297.03      287.81      9.77 o 
   0   2  11     1177.71     1096.71     20.45 o 
   1   2  11        2.37        8.30      1.22 o 
   2   2  11       69.25       90.29      2.48 o 
   3   2  11      220.24      228.17      5.04 o 
   4   2  11      885.26      922.53     12.67 o 
   5   2  11      242.97      229.52      6.05 o 
   6   2  11      195.81      205.39      5.60 o 
   7   2  11       12.52       17.67      2.25 o 
   8   2  11       62.40       67.81      2.91 o 
   9   2  11       63.80       65.46      3.20 o 
  10   2  11      325.81      310.87      6.85 o 
  11   2  11      129.62      127.28      4.19 o 
  12   2  11       53.44       54.49      2.81 o 
  13   2  11       95.92      101.94      3.62 o 
  -8   3  11       56.46       58.23      5.77 o 
  -7   3  11      199.93      212.74      7.23 o 
  -6   3  11       24.44       31.05      4.94 o 
  -5   3  11      194.21      201.43      5.78 o 
  -4   3  11       22.59       25.34      2.73 o 
  -3   3  11      222.92      209.88      6.13 o 
  -2   3  11      247.69      209.04      5.71 o 
  -1   3  11       58.69       73.60      3.57 o 
   0   3  11      147.40      165.10      6.22 o 
   1   3  11       19.91       26.98      1.45 o 
   2   3  11      110.10      117.93      3.12 o 
   3   3  11      174.14      163.46      4.16 o 
   4   3  11     1728.81     1726.18     26.40 o 
   5   3  11      108.77      104.18      4.02 o 
   6   3  11        7.19        6.70      1.61 o 
   7   3  11       69.88       66.26      3.21 o 
   8   3  11      488.71      488.19      9.27 o 
   9   3  11       22.63       28.84      2.33 o 
  10   3  11       47.68       52.17      2.79 o 
  11   3  11       97.20       99.64      3.67 o 
  12   3  11       48.72       51.91      2.75 o 
  13   3  11       65.11       63.30      6.63 o 
  -8   4  11        9.67        5.07      3.51 o 
  -7   4  11      157.83      166.49      6.36 o 
  -6   4  11       42.61       49.34      5.11 o 
  -5   4  11      113.96      113.64      4.89 o 
  -4   4  11        1.60        0.92      1.59 o 
  -3   4  11      154.43      150.69      9.44 o 
  -2   4  11      298.09      290.07      5.72 o 
  -1   4  11       15.31        8.01      1.30 o 
   0   4  11       80.58       97.51      3.57 o 
   1   4  11        4.73        2.19      0.85 o 
   2   4  11     2564.71     2584.83     22.67 o 
   3   4  11      141.78      140.30      3.15 o 
   4   4  11      231.34      258.50      5.72 o 
   5   4  11      163.87      157.66      4.81 o 
   6   4  11       10.86       14.27      1.88 o 
   7   4  11      112.02       98.27      3.76 o 
   8   4  11      151.72      139.21      6.75 o 
   9   4  11      231.38      218.82      5.55 o 
  10   4  11        0.69        1.62      1.41 o 
  11   4  11      351.74      354.63      8.42 o 
  12   4  11        6.69        2.75      1.53 o 
  13   4  11      239.63      256.20      5.80 o 
  14   4  11       19.95       29.37      8.01 o 
  -8   5  11      112.99      118.90     10.03 o 
  -7   5  11       81.82       87.60      6.36 o 
  -6   5  11       43.88       43.61      4.82 o 
  -5   5  11      250.95      263.59      8.86 o 
  -4   5  11      134.23      125.88      5.52 o 
  -3   5  11       61.96       53.62      3.01 o 
  -2   5  11      447.34      455.27      9.59 o 
  -1   5  11       16.29       16.70      1.86 o 
   0   5  11     1599.57     1567.25     18.70 o 
   1   5  11       48.62       44.38      1.97 o 
   2   5  11     1233.87     1229.91     14.68 o 
   3   5  11      498.52      485.11      8.51 o 
   4   5  11      635.81      613.99      7.80 o 
   5   5  11      679.25      649.30      9.10 o 
   6   5  11       26.18       28.79      4.43 o 
   7   5  11      532.67      537.34     12.96 o 
   8   5  11       76.53       66.56      4.25 o 
   9   5  11      961.76      956.55     15.24 o 
  10   5  11       19.95       21.69      2.17 o 
  11   5  11      638.65      644.76     11.26 o 
  12   5  11       44.76       43.55      2.66 o 
  13   5  11      190.40      204.01      5.28 o 
  14   5  11        1.14        2.76      1.51 o 
  -8   6  11       84.51       79.08      9.27 o 
  -7   6  11       10.58       11.74      3.64 o 
  -6   6  11       91.87       92.07      4.86 o 
  -5   6  11       26.67       22.61      3.84 o 
  -4   6  11      938.85      954.81     19.26 o 
  -3   6  11       28.65       31.64      2.85 o 
  -2   6  11     1098.64     1096.97     18.80 o 
  -1   6  11      656.19      627.90     13.88 o 
   0   6  11      963.36      924.36     15.40 o 
   1   6  11      142.23      152.24      3.87 o 
   2   6  11      684.52      615.11     17.53 o 
   3   6  11      378.35      369.67      6.16 o 
   4   6  11       49.42       45.69      2.12 o 
   5   6  11      405.93      396.25     11.38 o 
   6   6  11       28.05       24.73      2.28 o 
   7   6  11      730.33      687.67     12.05 o 
   8   6  11      286.72      280.22      6.69 o 
   9   6  11      574.66      581.09     10.70 o 
  10   6  11       63.09       65.70      3.31 o 
  11   6  11      340.19      356.12      8.13 o 
  12   6  11       16.97       17.18      2.80 o 
  13   6  11      221.30      231.63      5.98 o 
  14   6  11        9.49        8.70      1.95 o 
  -8   7  11       85.45       83.71      6.71 o 
  -7   7  11       26.52       32.94      4.77 o 
  -6   7  11      313.69      331.93      8.94 o 
  -5   7  11       48.28       43.74      3.56 o 
  -4   7  11      302.27      297.74      7.78 o 
  -3   7  11       28.68       28.34      2.77 o 
  -2   7  11      265.34      278.00      6.86 o 
  -1   7  11      167.93      146.64      5.76 o 
   0   7  11        7.84        9.68      1.86 o 
   1   7  11       43.19       43.77      2.45 o 
   2   7  11        6.10        5.74      1.06 o 
   3   7  11       48.08       36.19      2.24 o 
   4   7  11      649.46      616.79      9.53 o 
   5   7  11      204.43      192.59      5.67 o 
   6   7  11      269.38      258.16      6.55 o 
   7   7  11      159.67      172.19      8.10 o 
   8   7  11      280.53      270.96      6.75 o 
   9   7  11      458.38      473.32      9.52 o 
  10   7  11       64.92       66.25      3.50 o 
  11   7  11       87.16       81.82      3.84 o 
  12   7  11      123.13      127.62      7.92 o 
  13   7  11       82.86       88.66      4.05 o 
  14   7  11      363.76      385.63      9.13 o 
  -7   8  11       38.97       39.46      5.12 o 
  -6   8  11      124.26      128.52      9.97 o 
  -5   8  11       79.79       84.82      4.64 o 
  -4   8  11      167.09      165.83      5.93 o 
  -3   8  11        1.82        2.51      2.88 o 
  -2   8  11      147.16      149.97      8.20 o 
  -1   8  11       74.83       83.00      3.91 o 
   0   8  11       55.60       42.23      2.97 o 
   1   8  11      376.21      326.26      6.85 o 
   2   8  11       32.06       33.38      2.87 o 
   3   8  11      522.48      521.55      7.60 o 
   4   8  11      168.32      165.10      5.06 o 
   5   8  11      692.79      674.50     13.06 o 
   6   8  11      415.45      430.28      9.16 o 
   7   8  11      607.66      625.47     11.73 o 
   8   8  11       12.63        9.55      2.03 o 
   9   8  11      146.63      143.91      5.11 o 
  10   8  11       85.78       89.59      4.15 o 
  11   8  11       81.40       79.53      5.03 o 
  12   8  11      168.53      160.34      8.67 o 
  13   8  11       13.48       13.22      2.41 o 
  14   8  11      102.80      108.81      6.69 o 
  -7   9  11       19.52       20.43      3.40 o 
  -6   9  11       52.38       51.43      6.23 o 
  -5   9  11       67.34       63.73      5.28 o 
  -4   9  11       34.90       32.89      3.84 o 
  -3   9  11       80.97       82.96      6.75 o 
  -2   9  11      221.30      209.89      9.92 o 
  -1   9  11       37.61       46.13      5.57 o 
   0   9  11       46.22       40.35      3.01 o 
   1   9  11      400.73      387.17      9.03 o 
   2   9  11        2.07        2.08      1.33 o 
   3   9  11     1128.34     1142.15     17.78 o 
   4   9  11      125.20      147.60      4.41 o 
   5   9  11      110.92      115.89      3.31 o 
   6   9  11       37.06       44.71      3.16 o 
   7   9  11      290.49      296.77      7.55 o 
   8   9  11       56.74       61.14      4.13 o 
   9   9  11       83.01       78.23      4.75 o 
  10   9  11      157.41      155.58      5.56 o 
  11   9  11       31.43       22.79      3.05 o 
  12   9  11      117.22      126.99      5.25 o 
  13   9  11      140.05      135.37     16.27 o 
  -7  10  11        0.58        2.47      2.67 o 
  -6  10  11       39.78       39.40      3.94 o 
  -5  10  11       67.13       66.35      5.27 o 
  -4  10  11       49.39       47.37      5.84 o 
  -3  10  11      295.63      278.66     12.05 o 
  -2  10  11      114.09      107.33      7.28 o 
  -1  10  11       10.91       12.09      2.84 o 
   0  10  11       57.78       56.66      4.62 o 
   1  10  11      482.25      465.42     10.36 o 
   2  10  11       29.62       36.12      2.72 o 
   3  10  11       66.63       73.16      5.04 o 
   4  10  11       91.66      109.79      3.89 o 
   5  10  11      190.59      204.83      5.25 o 
   6  10  11      142.76      142.18      5.25 o 
   7  10  11       95.40       88.27      4.31 o 
   8  10  11      293.30      285.38      7.76 o 
   9  10  11        4.61        3.41      1.98 o 
  10  10  11      388.10      377.15     10.98 o 
  11  10  11       23.35       21.64      2.90 o 
  12  10  11      116.14      117.69      5.38 o 
  13  10  11       39.67       42.55      9.04 o 
  -6  11  11       15.85        6.45      4.23 o 
  -5  11  11      221.69      213.06     11.63 o 
  -4  11  11      303.57      290.83     13.20 o 
  -3  11  11       34.11       46.27      5.80 o 
  -2  11  11       24.69       26.09      4.62 o 
  -1  11  11      199.96      205.08      6.22 o 
   0  11  11        5.68        2.73      2.44 o 
   1  11  11      360.23      350.50      8.81 o 
   2  11  11       75.10       76.06      6.05 o 
   3  11  11       44.47       45.58      4.88 o 
   4  11  11      174.14      182.90      5.08 o 
   5  11  11       84.97       77.97      4.24 o 
   6  11  11      267.13      272.05      6.34 o 
   7  11  11       37.99       36.86      3.33 o 
   8  11  11      362.77      369.70     14.09 o 
   9  11  11        0.35       -2.06      2.09 o 
  10  11  11       86.15       81.42      4.65 o 
  11  11  11        6.73        9.93      3.63 o 
  12  11  11        5.25        3.18      2.45 o 
  13  11  11      123.15      125.65      5.35 o 
  -5  12  11       32.05       30.28      5.76 o 
  -4  12  11       29.34       28.68      5.26 o 
  -3  12  11        9.50       14.72      4.42 o 
  -2  12  11        0.83        1.41      3.20 o 
  -1  12  11      305.51      279.08     11.98 o 
   0  12  11      312.94      311.32      8.35 o 
   1  12  11      178.72      181.27      8.51 o 
   2  12  11      127.15      132.20     14.34 o 
   3  12  11      152.38      147.95      8.35 o 
   4  12  11       67.54       83.19      6.56 o 
   5  12  11        3.36        0.91      1.60 o 
   6  12  11       62.55       69.18      3.55 o 
   7  12  11       30.96       26.06      3.22 o 
   8  12  11       86.64      101.04      5.16 o 
   9  12  11       16.24       13.01      3.11 o 
  10  12  11        0.98        2.67      2.46 o 
  11  12  11      378.37      381.79     10.14 o 
  12  12  11        1.07       -1.05      2.22 o 
  -4  13  11        0.58       -3.78      3.66 o 
  -3  13  11       68.91       77.92      7.32 o 
  -2  13  11      184.40      163.97      9.73 o 
  -1  13  11      190.26      194.33     10.18 o 
   0  13  11       77.38       88.08     11.25 o 
   1  13  11       25.42       21.49      2.80 o 
   2  13  11       39.16       38.58      3.47 o 
   3  13  11        8.50        9.15      3.55 o 
   4  13  11      221.88      218.55     10.68 o 
   5  13  11       98.95       98.23      5.58 o 
   6  13  11      334.49      343.87      7.76 o 
   7  13  11       13.67       17.98      2.52 o 
   8  13  11      103.13      111.42      5.64 o 
   9  13  11       84.57       88.16      5.25 o 
  10  13  11        0.31       -0.43      3.78 o 
  11  13  11      185.14      185.48      6.66 o 
  -3  14  11       63.64       62.70      7.02 o 
  -2  14  11      172.20      190.09     10.83 o 
  -1  14  11        3.30        2.40      3.43 o 
   0  14  11       51.07       58.70      5.80 o 
   1  14  11       35.95       41.71      3.43 o 
   2  14  11      235.81      240.54      7.26 o 
   3  14  11       47.84       55.19      5.84 o 
   4  14  11      232.86      236.25     11.59 o 
   5  14  11       48.42       43.98      5.95 o 
   6  14  11      129.29      137.46     14.02 o 
   7  14  11       30.80       25.11      2.75 o 
   8  14  11       14.60       13.40      2.77 o 
   9  14  11      175.32      172.66      7.87 o 
  10  14  11        3.67        4.53      2.89 o 
  -2  15  11        3.54        5.80      4.04 o 
  -1  15  11       20.05       16.44      4.50 o 
   0  15  11        9.74        9.27      3.85 o 
   1  15  11       78.51       85.79      4.70 o 
   2  15  11      114.31      109.20      7.55 o 
   3  15  11      125.48      152.45      9.38 o 
   4  15  11      113.08      135.74      9.04 o 
   5  15  11      159.96      145.09      9.46 o 
   6  15  11       83.80       90.66      8.09 o 
   7  15  11      199.30      211.07     11.86 o 
   8  15  11        0.09        1.03      2.18 o 
   9  15  11      125.08      128.02      6.63 o 
   0  16  11      182.52      206.38     10.72 o 
   1  16  11       35.30       32.99      4.81 o 
   2  16  11       96.37      104.70      7.74 o 
   3  16  11      121.02      109.54      8.01 o 
   4  16  11        6.73        9.65      4.39 o 
   5  16  11      153.14      167.63     10.60 o 
   6  16  11        1.37        1.79      4.20 o 
   7  16  11      162.97      179.95     11.29 o 
   0  -8  12       59.83       53.19      8.94 o 
   1  -8  12      150.15      164.60     16.11 o 
   2  -8  12      445.32      483.55     14.84 o 
   3  -8  12      153.71      191.09     13.33 o 
   4  -8  12      244.71      273.38     19.26 o 
   5  -8  12      119.46      130.63      9.99 o 
  -2  -7  12       30.99       23.46      4.19 o 
  -1  -7  12      110.50      130.98      9.50 o 
   0  -7  12      412.87      437.71     16.40 o 
   1  -7  12        9.82       13.05      3.71 o 
   2  -7  12      470.99      494.50     14.71 o 
   3  -7  12       76.97       91.37      7.82 o 
   4  -7  12      351.68      343.90     11.93 o 
   5  -7  12       61.62       56.61      3.97 o 
   6  -7  12      257.86      274.17     10.93 o 
   7  -7  12       21.69       19.49      4.38 o 
  -4  -6  12        9.65       12.86      3.92 o 
  -3  -6  12       68.42       70.26      8.98 o 
  -2  -6  12      173.61      176.43      8.22 o 
  -1  -6  12       10.32        9.21      2.34 o 
   0  -6  12      555.89      578.49     15.50 o 
   1  -6  12        0.24       -0.32      2.69 o 
   2  -6  12      490.53      511.94     15.03 o 
   3  -6  12       62.68       61.69      6.48 o 
   4  -6  12      535.76      563.01     12.35 o 
   5  -6  12        6.96        4.28      2.20 o 
   6  -6  12      221.32      215.63     11.54 o 
   7  -6  12       25.82       22.38      3.59 o 
   8  -6  12       18.74       12.90      3.67 o 
   9  -6  12       69.71       75.48      7.34 o 
  -5  -5  12       65.50       74.24      6.43 o 
  -4  -5  12       85.33       78.25      7.23 o 
  -3  -5  12      188.45      202.68      8.86 o 
  -2  -5  12      379.10      403.91      9.10 o 
  -1  -5  12       18.68       12.77      2.39 o 
   0  -5  12      221.62      246.11      9.24 o 
   1  -5  12       52.55       62.18     12.15 o 
   2  -5  12      181.42      184.77      8.17 o 
   3  -5  12       11.46        6.44      2.94 o 
   4  -5  12      146.19      156.70      5.39 o 
   5  -5  12      226.45      240.93      6.59 o 
   6  -5  12       99.35      100.38      5.44 o 
   7  -5  12      435.27      452.46     11.73 o 
   8  -5  12       42.00       44.44      4.15 o 
   9  -5  12       69.13       78.22      5.59 o 
  10  -5  12       80.52       73.15      5.61 o 
  -5  -4  12       54.95       59.93      5.97 o 
  -4  -4  12      355.89      357.45     14.40 o 
  -3  -4  12       11.80       17.07      3.73 o 
  -2  -4  12      192.46      206.97      6.98 o 
  -1  -4  12        1.67        1.79      1.88 o 
   0  -4  12      168.93      174.21      7.07 o 
   1  -4  12        7.87        4.67      2.63 o 
   2  -4  12      363.99      358.90     11.18 o 
   3  -4  12      384.61      416.95      8.68 o 
   4  -4  12      441.12      448.06      9.02 o 
   5  -4  12      317.29      329.46      9.96 o 
   6  -4  12       36.98       50.32      6.37 o 
   7  -4  12       60.08       53.21      4.78 o 
   8  -4  12        3.07        2.20      1.99 o 
   9  -4  12       27.57       22.44      3.26 o 
  10  -4  12       19.71       26.36      3.46 o 
  11  -4  12      327.16      308.41     10.07 o 
  -6  -3  12      190.89      184.56      9.12 o 
  -5  -3  12       55.29       52.18      5.48 o 
  -4  -3  12      184.22      185.08      8.47 o 
  -3  -3  12        3.86        7.69      3.10 o 
  -2  -3  12       63.79       64.44      6.37 o 
  -1  -3  12       24.25       19.66      2.49 o 
   0  -3  12      380.42      394.48      8.52 o 
   1  -3  12      479.40      491.67     13.23 o 
   2  -3  12      284.95      298.20     10.60 o 
   3  -3  12      614.04      616.15     10.80 o 
   4  -3  12       14.71       13.90      2.16 o 
   5  -3  12      204.64      198.84      6.82 o 
   6  -3  12       50.12       53.74      4.40 o 
   7  -3  12       77.35       81.93      6.45 o 
   8  -3  12       18.35       14.87      2.49 o 
   9  -3  12      397.97      381.88      9.54 o 
  10  -3  12       26.91       27.85      3.53 o 
  11  -3  12      212.19      196.71      6.79 o 
  12  -3  12       70.12       68.40      5.23 o 
  -7  -2  12       44.34       43.33      7.09 o 
  -6  -2  12      171.31      167.26      8.39 o 
  -5  -2  12       10.42        9.22      3.64 o 
  -4  -2  12       23.75       21.20      4.00 o 
  -3  -2  12       16.05       20.39      3.74 o 
  -2  -2  12      180.57      199.48      5.80 o 
  -1  -2  12      207.01      210.63      6.71 o 
   0  -2  12       82.38       93.92      5.17 o 
   1  -2  12     1161.06     1202.99     18.13 o 
   2  -2  12       19.38       15.77      2.08 o 
   3  -2  12      502.06      495.94      9.14 o 
   4  -2  12        0.03        1.01      1.80 o 
   5  -2  12      259.47      269.38      9.55 o 
   6  -2  12      100.37       93.02      4.56 o 
   7  -2  12      320.59      304.28      8.19 o 
   8  -2  12        2.45        3.48      1.87 o 
   9  -2  12      351.99      340.26      7.79 o 
  10  -2  12      300.32      290.94     14.92 o 
  11  -2  12       37.22       35.92      3.80 o 
  12  -2  12       85.12       86.75      4.53 o 
  -7  -1  12        3.22        3.32      4.50 o 
  -6  -1  12      181.79      186.15      8.71 o 
  -5  -1  12        5.31        7.78      3.78 o 
  -4  -1  12       27.77       28.22      4.07 o 
  -3  -1  12        1.66       -0.43      2.50 o 
  -2  -1  12      113.82      128.33      4.56 o 
  -1  -1  12      516.17      538.02     10.32 o 
   0  -1  12        6.00        5.18      2.09 o 
   1  -1  12      688.41      704.58     11.93 o 
   2  -1  12        4.59        2.94      1.44 o 
   3  -1  12      386.47      390.36      7.89 o 
   4  -1  12       42.21       40.76      2.62 o 
   5  -1  12      553.38      547.03     11.35 o 
   6  -1  12        2.52        2.97      1.84 o 
   7  -1  12      540.74      530.09     11.06 o 
   8  -1  12      368.04      363.41      7.81 o 
   9  -1  12       77.14       79.41      3.90 o 
  10  -1  12       90.52       94.36      4.07 o 
  11  -1  12        1.33        3.72      2.07 o 
  12  -1  12       78.27       78.52      4.51 o 
  13  -1  12        0.09        2.73      2.26 o 
  -7   0  12       35.85       45.58      6.64 o 
  -6   0  12       44.81       52.79      6.48 o 
  -5   0  12        5.41        8.75      4.84 o 
  -4   0  12      291.73      306.33     13.52 o 
  -3   0  12       56.26       58.83      4.71 o 
  -2   0  12        1.07        3.18      1.65 o 
  -1   0  12      518.02      559.26     10.46 o 
   0   0  12       97.24       97.54      5.05 o 
   1   0  12      366.98      346.95      9.89 o 
   2   0  12      137.03      143.22      4.38 o 
   3   0  12      393.42      414.08     12.11 o 
   4   0  12       18.30       32.71      2.36 o 
   5   0  12      345.65      331.90     11.56 o 
   6   0  12      185.52      199.19      6.13 o 
   7   0  12       44.58       46.92      3.23 o 
   8   0  12      613.35      599.73     13.48 o 
   9   0  12        7.75        5.30      1.78 o 
  10   0  12      363.75      374.38      8.01 o 
  11   0  12       35.22       32.44      2.89 o 
  12   0  12      333.50      348.15      8.98 o 
  13   0  12        3.50        3.46      2.14 o 
  -7   1  12       28.64       24.29     11.77 o 
  -6   1  12       27.81       34.33      5.91 o 
  -5   1  12       17.64       10.03      4.23 o 
  -4   1  12       14.92       16.47      6.06 o 
  -3   1  12      543.08      576.43     14.31 o 
  -2   1  12      100.88      114.36      4.20 o 
  -1   1  12      962.34      909.29     14.69 o 
   0   1  12       13.75       13.02      1.90 o 
   1   1  12      258.77      270.21      6.20 o 
   2   1  12        2.68        3.18      1.37 o 
   3   1  12      140.36      168.44      4.60 o 
   4   1  12       12.10       23.97      2.04 o 
   5   1  12        1.48        4.39      1.64 o 
   6   1  12      820.90      759.70     24.21 o 
   7   1  12       53.46       47.74      6.51 o 
   8   1  12      657.58      603.58     10.20 o 
   9   1  12       20.26       23.62      2.28 o 
  10   1  12      669.67      646.51     11.99 o 
  11   1  12       53.95       52.28      3.20 o 
  12   1  12      365.98      368.88     10.76 o 
  13   1  12       73.74       81.77      4.11 o 
  -8   2  12       16.52       13.97      3.36 o 
  -7   2  12       46.29       52.58      4.31 o 
  -6   2  12       49.74       51.18      4.13 o 
  -5   2  12      466.86      473.90     17.16 o 
  -4   2  12       46.27       42.47      4.22 o 
  -3   2  12      707.89      747.37     27.46 o 
  -2   2  12       15.88       14.06      1.61 o 
  -1   2  12       86.44       87.93      3.71 o 
   0   2  12       16.93       20.46      3.10 o 
   1   2  12        1.79        5.36      1.43 o 
   2   2  12      262.56      303.60      5.04 o 
   3   2  12       38.32       36.80      2.91 o 
   4   2  12      395.44      357.98      7.67 o 
   5   2  12       81.10       86.20      3.99 o 
   6   2  12      874.07      839.54     14.50 o 
   7   2  12       42.59       42.53      2.98 o 
   8   2  12      735.03      712.97     12.77 o 
   9   2  12      122.51      111.90      4.38 o 
  10   2  12      757.30      765.76     14.73 o 
  11   2  12       90.12       83.29      3.76 o 
  12   2  12      235.93      234.72      6.95 o 
  13   2  12       73.35       72.54      3.40 o 
  14   2  12       44.65       45.67      2.76 o 
  -8   3  12       34.37       37.26      4.21 o 
  -7   3  12       99.50      104.69      5.54 o 
  -6   3  12      114.78      107.31      7.58 o 
  -5   3  12      248.48      268.17      9.24 o 
  -4   3  12      144.91      165.34      9.38 o 
  -3   3  12      115.26      107.77     10.91 o 
  -2   3  12      287.19      309.83      9.06 o 
  -1   3  12       13.48       19.20      2.06 o 
   0   3  12      272.02      289.29      6.59 o 
   1   3  12      174.87      158.19      6.78 o 
   2   3  12       86.12       92.80      3.69 o 
   3   3  12        6.30        3.41      1.31 o 
   4   3  12      560.26      574.56      9.25 o 
   5   3  12       29.60       27.14      2.53 o 
   6   3  12      965.47      935.33     15.56 o 
   7   3  12       95.64       84.50      3.83 o 
   8   3  12      566.63      575.40     10.93 o 
   9   3  12      416.26      404.02      8.55 o 
  10   3  12      257.42      266.69      8.16 o 
  11   3  12      248.21      240.90      7.69 o 
  12   3  12       45.72       49.07      2.94 o 
  13   3  12       89.94       90.72      3.67 o 
  14   3  12        1.78        0.19      2.52 o 
  -8   4  12       19.88       23.11      4.73 o 
  -7   4  12      404.38      431.77     10.87 o 
  -6   4  12       19.82       22.82      3.73 o 
  -5   4  12      223.55      218.52      7.02 o 
  -4   4  12       76.98       77.29      4.96 o 
  -3   4  12       12.93       10.64      3.47 o 
  -2   4  12       25.01       18.85      2.04 o 
  -1   4  12       17.98       11.82      2.21 o 
   0   4  12       66.13       89.67      4.68 o 
   1   4  12       13.54       15.00      1.80 o 
   2   4  12      731.92      715.15      9.18 o 
   3   4  12      231.10      217.90      5.13 o 
   4   4  12     1973.38     1990.04     24.04 o 
   5   4  12      113.86      122.62      4.58 o 
   6   4  12      712.39      717.01     19.62 o 
   7   4  12      544.80      564.27     10.78 o 
   8   4  12      286.01      297.01      7.14 o 
   9   4  12      270.19      259.90      6.54 o 
  10   4  12      149.93      158.60      5.01 o 
  11   4  12       61.40       61.36      3.61 o 
  12   4  12        4.15        5.81      1.83 o 
  13   4  12       31.99       29.14      2.50 o 
  14   4  12       39.88       44.33      4.73 o 
  -8   5  12        1.59        0.53      3.25 o 
  -7   5  12      209.42      219.14      7.70 o 
  -6   5  12       37.11       35.99      3.63 o 
  -5   5  12        5.41        9.79      2.62 o 
  -4   5  12        3.91        3.48      2.38 o 
  -3   5  12       56.85       49.47      5.42 o 
  -2   5  12      100.97      110.97      4.40 o 
  -1   5  12       31.33       34.34      2.45 o 
   0   5  12     1123.50     1166.40     14.88 o 
   1   5  12       23.70       30.12      5.43 o 
   2   5  12     1088.69     1074.39     12.77 o 
   3   5  12       32.98       36.08      2.27 o 
   4   5  12      496.77      504.14      8.41 o 
   5   5  12      193.41      201.13      5.90 o 
   6   5  12       14.30       14.71      2.23 o 
   7   5  12      591.55      577.76     10.95 o 
   8   5  12      218.92      213.01      8.45 o 
   9   5  12      331.96      336.60      7.71 o 
  10   5  12        7.19        4.00      1.74 o 
  11   5  12      265.62      280.36      6.84 o 
  12   5  12        4.46        4.11      1.77 o 
  13   5  12      112.80      119.09      4.35 o 
  14   5  12      105.27      116.49      4.45 o 
  -7   6  12        4.83        4.12      2.80 o 
  -6   6  12       61.76       61.28      4.45 o 
  -5   6  12       57.44       47.10      7.05 o 
  -4   6  12       86.80      102.51      6.05 o 
  -3   6  12       18.55       18.00      3.89 o 
  -2   6  12     1055.47     1106.79     19.12 o 
  -1   6  12       37.34       28.82      2.60 o 
   0   6  12      577.25      553.97      9.94 o 
   1   6  12       17.42       17.50      2.41 o 
   2   6  12      199.46      190.17      4.31 o 
   3   6  12       30.88       35.02      2.28 o 
   4   6  12        4.81        5.14      1.59 o 
   5   6  12      623.57      601.28     11.47 o 
   6   6  12        4.60        5.00      1.70 o 
   7   6  12      816.59      818.45     14.17 o 
   8   6  12        0.19        1.42      1.78 o 
   9   6  12      568.94      567.42     10.90 o 
  10   6  12       98.55       95.95      5.50 o 
  11   6  12      236.25      235.63      8.15 o 
  12   6  12       54.12       59.71      3.39 o 
  13   6  12       13.80       14.60      2.26 o 
  14   6  12      133.39      148.84      4.94 o 
  -7   7  12       82.89       78.11      5.07 o 
  -6   7  12      142.27      166.66      6.64 o 
  -5   7  12        0.30       -1.00      2.14 o 
  -4   7  12      427.00      465.59     16.67 o 
  -3   7  12       21.76       19.15      4.04 o 
  -2   7  12      460.35      455.14     15.33 o 
  -1   7  12        1.30        1.53      1.62 o 
   0   7  12       68.94       65.54      3.69 o 
   1   7  12      155.37      153.68      3.91 o 
   2   7  12      297.87      307.90      5.28 o 
   3   7  12      379.73      372.71      7.89 o 
   4   7  12        0.69        0.99      1.25 o 
   5   7  12      502.44      501.02      9.18 o 
   6   7  12        8.66        7.17      3.43 o 
   7   7  12      460.10      465.61      9.74 o 
   8   7  12      185.18      176.97      5.62 o 
   9   7  12      117.62      129.01      4.80 o 
  10   7  12       63.88       67.82      3.65 o 
  11   7  12       22.59       25.94      2.87 o 
  12   7  12      239.12      239.26      6.60 o 
  13   7  12       14.60       16.99      3.08 o 
  14   7  12      186.19      193.16      5.89 o 
  -7   8  12        2.36        5.53      3.25 o 
  -6   8  12       19.27       21.22      3.36 o 
  -5   8  12       24.14       25.37      3.89 o 
  -4   8  12      188.87      218.05     10.98 o 
  -3   8  12      342.77      319.09     12.89 o 
  -2   8  12      168.52      161.07      8.73 o 
  -1   8  12      186.53      181.55      5.78 o 
   0   8  12      664.75      677.83     13.44 o 
   1   8  12      124.24      130.33      4.94 o 
   2   8  12      223.67      233.79      4.85 o 
   3   8  12       93.40       92.44      3.09 o 
   4   8  12        0.45        0.30      1.25 o 
   5   8  12      417.43      417.39      7.69 o 
   6   8  12       55.78       49.64      3.33 o 
   7   8  12       43.22       41.99      3.13 o 
   8   8  12      325.58      318.30      7.88 o 
   9   8  12        5.08        5.90      2.01 o 
  10   8  12      320.76      337.70      8.26 o 
  11   8  12        7.15        6.86      2.13 o 
  12   8  12      541.06      542.34     11.09 o 
  13   8  12        1.68       -1.29      1.97 o 
  14   8  12      112.58      127.45      5.12 o 
  -6   9  12       80.11       78.07      7.74 o 
  -5   9  12      113.76      127.20      9.08 o 
  -4   9  12      140.46      146.27      9.15 o 
  -3   9  12        3.15        4.20      3.55 o 
  -2   9  12       57.76       58.05      5.64 o 
  -1   9  12       20.49       23.86      2.58 o 
   0   9  12       62.77       68.45      3.87 o 
   1   9  12      523.64      536.89     11.39 o 
   2   9  12       57.17       56.16      3.28 o 
   3   9  12      883.44      862.26     23.22 o 
   4   9  12        5.13        6.77      1.45 o 
   5   9  12      291.67      307.91      6.50 o 
   6   9  12      281.57      290.61      7.66 o 
   7   9  12        4.00        0.65      1.63 o 
   8   9  12      166.89      160.57     12.18 o 
   9   9  12       43.69       39.17      3.22 o 
  10   9  12      203.02      209.51      6.59 o 
  11   9  12       55.87       56.64      3.72 o 
  12   9  12       40.96       45.32      3.56 o 
  13   9  12       46.17       51.27      5.01 o 
  -6  10  12       17.05       13.81      5.00 o 
  -5  10  12       44.16       37.45      5.95 o 
  -4  10  12        1.76        1.11      3.51 o 
  -3  10  12       80.43       78.91      6.79 o 
  -2  10  12       62.54       49.55      5.57 o 
  -1  10  12     1011.93      999.67     18.05 o 
   0  10  12       20.92       17.17      3.53 o 
   1  10  12      372.69      354.70     18.63 o 
   2  10  12        1.18        0.98      1.55 o 
   3  10  12       97.74      108.43     11.77 o 
   4  10  12      133.68      136.87      4.42 o 
   5  10  12       43.36       33.40      2.20 o 
   6  10  12      249.63      267.03      8.94 o 
   7  10  12       38.80       41.42      3.35 o 
   8  10  12      154.87      163.36      7.92 o 
   9  10  12       31.34       37.76      3.41 o 
  10  10  12      250.90      263.23      7.67 o 
  11  10  12      187.45      196.15      6.61 o 
  12  10  12      126.24      127.02      5.67 o 
  13  10  12       53.65       53.11      4.03 o 
  -5  11  12      107.60      114.12      9.00 o 
  -4  11  12       31.96       20.98      5.00 o 
  -3  11  12      329.27      314.32     13.54 o 
  -2  11  12       58.80       44.74      5.49 o 
  -1  11  12      250.73      245.89     11.14 o 
   0  11  12        3.62        6.33      2.13 o 
   1  11  12       13.45       16.46      2.45 o 
   2  11  12       38.01       44.48      3.13 o 
   3  11  12       10.46       15.56      3.74 o 
   4  11  12      223.21      224.84      6.60 o 
   5  11  12       38.59       36.15      2.67 o 
   6  11  12      291.59      301.63      6.86 o 
   7  11  12        3.45        2.47      2.78 o 
   8  11  12      659.32      660.17     13.44 o 
   9  11  12      255.31      233.37      7.38 o 
  10  11  12      148.83      143.77      6.02 o 
  11  11  12        1.03        1.69      2.24 o 
  12  11  12        8.96        8.59      2.74 o 
  13  11  12       63.73       64.06      6.95 o 
  -5  12  12       78.00       79.79      8.01 o 
  -4  12  12       12.25        3.36      4.04 o 
  -3  12  12      423.93      420.73     16.40 o 
  -2  12  12        4.04        4.50      3.74 o 
  -1  12  12       61.69       61.33      6.06 o 
   0  12  12        6.17        6.43      2.18 o 
   1  12  12       81.11       89.97      4.56 o 
   2  12  12      158.91      157.03      7.04 o 
   3  12  12       64.35       63.28      5.84 o 
   4  12  12      240.85      266.07     11.59 o 
   5  12  12        9.50        7.12      1.94 o 
   6  12  12      450.01      470.33     15.61 o 
   7  12  12       73.34       61.06      4.26 o 
   8  12  12       26.74       23.68      3.27 o 
   9  12  12       54.86       56.70      4.29 o 
  10  12  12       60.74       62.20      5.02 o 
  11  12  12      145.55      161.81      6.75 o 
  12  12  12       34.16       35.40      3.93 o 
  -4  13  12       23.84       27.00      5.68 o 
  -3  13  12       94.80       86.35      7.78 o 
  -2  13  12       73.19       72.62      6.98 o 
  -1  13  12       44.19       40.43      5.38 o 
   0  13  12      142.06      160.86      8.96 o 
   1  13  12       18.73       13.68      2.58 o 
   2  13  12      144.31      148.19      5.54 o 
   3  13  12       39.30       40.96      5.38 o 
   4  13  12      111.40      112.21      8.12 o 
   5  13  12        7.66        6.48      3.55 o 
   6  13  12       43.22       39.03      3.07 o 
   7  13  12      302.35      310.81      8.82 o 
   8  13  12       16.42       15.80      3.16 o 
   9  13  12      164.93      172.77     13.31 o 
  10  13  12        0.59        2.82      2.65 o 
  11  13  12      290.24      281.16     10.40 o 
  -3  14  12       15.72        2.67      4.08 o 
  -2  14  12       25.66       26.70      5.30 o 
  -1  14  12       11.60       12.09      4.08 o 
   0  14  12      154.83      152.37      9.00 o 
   1  14  12      150.93      151.85      5.91 o 
   2  14  12      132.13      127.28      8.09 o 
   3  14  12       85.72       87.34      7.13 o 
   4  14  12      343.76      327.86     13.81 o 
   5  14  12      173.88      187.54     10.64 o 
   6  14  12       30.12       31.85      5.53 o 
   7  14  12       73.13       81.71      4.30 o 
   8  14  12       13.31       10.42      3.03 o 
   9  14  12       15.54       23.27      5.30 o 
  10  14  12       33.25       38.15      3.89 o 
  -1  15  12       71.42       64.08      6.83 o 
   0  15  12      126.56      129.95      8.58 o 
   1  15  12      152.02      163.43      7.09 o 
   2  15  12      102.12      106.87      7.67 o 
   3  15  12       71.04       70.52      6.67 o 
   4  15  12       50.49       53.55      6.26 o 
   5  15  12      166.44      175.94     10.57 o 
   6  15  12        1.10       -0.11      3.81 o 
   7  15  12       35.51       31.92      5.84 o 
   8  15  12        0.38        2.93      2.27 o 
   9  15  12       36.03       29.77      4.14 o 
   0  16  12        1.16        1.22      3.66 o 
   2  16  12       68.36       71.17      6.48 o 
   3  16  12      224.39      234.07     11.67 o 
   4  16  12        6.38        7.55      4.35 o 
   5  16  12      158.90      153.90     10.11 o 
   6  16  12        7.75        9.04      4.84 o 
   7  16  12       67.35       58.62      7.28 o 
   0  -7  13      372.46      427.82     14.53 o 
   1  -7  13       26.06       32.33      7.93 o 
   2  -7  13      158.40      179.50      8.95 o 
   3  -7  13       18.48       15.80      8.07 o 
   4  -7  13      170.31      168.89      8.82 o 
   5  -7  13       73.92       72.57      8.68 o 
   6  -7  13       20.91       23.21      3.66 o 
  -2  -6  13      255.11      299.06     13.04 o 
  -1  -6  13        3.29        4.64      3.01 o 
   0  -6  13      374.57      410.11     12.86 o 
   1  -6  13        6.53        6.03      3.09 o 
   2  -6  13      353.42      347.50     12.05 o 
   3  -6  13        9.38        7.16      3.40 o 
   4  -6  13      155.99      148.21      8.08 o 
   5  -6  13      103.30      109.82      5.04 o 
   6  -6  13       45.30       36.49      4.26 o 
   7  -6  13       25.19       24.18      5.30 o 
   8  -6  13       85.30       79.54      6.42 o 
  -3  -5  13       28.67       34.87      4.67 o 
  -2  -5  13      484.79      537.72     14.74 o 
  -1  -5  13        6.52        6.95      2.28 o 
   0  -5  13      214.78      239.31      9.45 o 
   1  -5  13       34.02       34.08      4.50 o 
   2  -5  13      236.80      256.34     10.01 o 
   3  -5  13      268.42      262.43     17.18 o 
   4  -5  13       22.61       24.55      3.34 o 
   5  -5  13      147.58      156.48      5.63 o 
   6  -5  13      123.80      124.88      6.27 o 
   7  -5  13      159.38      158.17      6.14 o 
   8  -5  13        0.32       -1.82      2.83 o 
   9  -5  13      172.16      171.15      8.27 o 
  -4  -4  13      365.80      402.05     13.17 o 
  -3  -4  13        2.29        2.61      7.88 o 
  -2  -4  13      120.40      120.47     13.12 o 
  -1  -4  13       83.10       84.56      4.25 o 
   0  -4  13       25.22       29.45      3.97 o 
   1  -4  13      423.55      397.87     12.29 o 
   2  -4  13       14.78       21.18      3.84 o 
   3  -4  13      503.81      536.99     16.71 o 
   4  -4  13       88.68       86.13      4.20 o 
   5  -4  13      300.57      291.68      7.34 o 
   6  -4  13      116.75      122.83      5.95 o 
   7  -4  13      400.01      408.66     10.78 o 
   8  -4  13        6.94        6.39      2.36 o 
   9  -4  13      128.00      122.91      5.99 o 
  10  -4  13       11.63        9.06      3.41 o 
  -5  -3  13        1.60        5.06      4.20 o 
  -4  -3  13      243.14      256.52     13.44 o 
  -3  -3  13       68.37       73.83      5.72 o 
  -2  -3  13        2.68        4.47      1.97 o 
  -1  -3  13      348.45      374.26      8.63 o 
   0  -3  13      172.22      182.16      9.29 o 
   1  -3  13      507.32      553.75     14.71 o 
   2  -3  13      191.14      202.40      9.46 o 
   3  -3  13      211.59      216.57      6.15 o 
   4  -3  13      155.29      158.66      5.29 o 
   5  -3  13      241.04      240.68      6.43 o 
   6  -3  13      147.72      144.44      7.87 o 
   7  -3  13      164.88      156.60      6.39 o 
   8  -3  13      120.28      122.36      5.15 o 
   9  -3  13      109.09       94.86      4.60 o 
  10  -3  13      102.60      100.32      5.19 o 
  11  -3  13      115.42       98.24      9.23 o 
  -5  -2  13        7.88        6.79      5.85 o 
  -4  -2  13        1.34        2.74      3.15 o 
  -3  -2  13      180.15      201.55      8.48 o 
  -2  -2  13       29.65       32.12      2.84 o 
  -1  -2  13      756.88      794.09     17.84 o 
   0  -2  13      118.53      117.04      5.26 o 
   1  -2  13      545.78      558.47     14.49 o 
   2  -2  13        0.03       -1.68      2.17 o 
   3  -2  13      654.37      664.98     11.48 o 
   4  -2  13       48.92       44.61      3.01 o 
   5  -2  13      459.60      462.34     10.91 o 
   6  -2  13       78.22       75.33      5.56 o 
   7  -2  13      143.86      130.60      5.64 o 
   8  -2  13        2.82        2.77      1.98 o 
   9  -2  13      111.88      107.56      5.98 o 
  10  -2  13      254.99      249.10      7.60 o 
  11  -2  13       29.15       29.83      3.39 o 
  12  -2  13       61.53       58.42      4.60 o 
  -6  -1  13       26.73       32.34      6.22 o 
  -5  -1  13       84.72       85.76      6.32 o 
  -4  -1  13        0.66       -0.40      2.82 o 
  -3  -1  13      586.40      598.26     15.51 o 
  -2  -1  13       27.61       31.41      2.84 o 
  -1  -1  13      691.45      740.23     13.14 o 
   0  -1  13       26.14       25.56      2.56 o 
   1  -1  13      711.49      740.29     19.98 o 
   2  -1  13       26.18       20.25      3.25 o 
   3  -1  13      699.83      722.98     11.89 o 
   4  -1  13       11.13        9.55      1.88 o 
   5  -1  13      195.35      161.30      6.05 o 
   6  -1  13       14.01       12.52      3.78 o 
   7  -1  13      196.87      198.54      6.75 o 
   8  -1  13      320.76      321.19      8.80 o 
   9  -1  13       73.46       77.99      3.95 o 
  10  -1  13      312.24      312.00      7.56 o 
  11  -1  13        0.10        1.22      2.14 o 
  12  -1  13        4.93        3.25      2.88 o 
  -6   0  13       29.61       22.12      5.64 o 
  -5   0  13       89.91      101.74      9.99 o 
  -4   0  13        0.49        1.23      5.64 o 
  -3   0  13      357.64      390.47     12.87 o 
  -2   0  13       23.38       26.11      2.53 o 
  -1   0  13      311.51      324.22      9.53 o 
   0   0  13      282.38      267.92      6.68 o 
   1   0  13      757.15      737.16     12.47 o 
   2   0  13       97.54       92.66      4.49 o 
   3   0  13      460.53      427.41     14.96 o 
   4   0  13      191.46      183.38      5.16 o 
   5   0  13      291.19      267.54      7.57 o 
   6   0  13      293.79      279.32      9.84 o 
   7   0  13       99.39      103.51      4.80 o 
   8   0  13      616.41      588.51     12.85 o 
   9   0  13       14.11       16.18      2.31 o 
  10   0  13       34.21       31.04      2.84 o 
  11   0  13        5.47        5.08      2.24 o 
  12   0  13       62.38       67.83      4.37 o 
  13   0  13       38.88       40.77      3.60 o 
  -7   1  13       64.33       64.73      7.90 o 
  -6   1  13       24.43       24.79      5.80 o 
  -5   1  13      215.72      231.71     12.01 o 
  -4   1  13       15.50        7.77      5.59 o 
  -3   1  13      244.61      258.63      9.27 o 
  -2   1  13      211.35      220.36      4.92 o 
  -1   1  13      430.81      429.15     10.97 o 
   0   1  13      219.29      215.67      5.96 o 
   1   1  13      494.64      482.60      9.21 o 
   2   1  13       22.55       24.84      2.66 o 
   3   1  13       60.25       50.34      2.89 o 
   4   1  13      350.02      330.78      6.96 o 
   5   1  13       12.95       13.51      2.34 o 
   6   1  13      947.81      876.34     15.97 o 
   7   1  13       39.51       35.20      3.07 o 
   8   1  13      672.92      650.34     11.14 o 
   9   1  13        0.76       -0.08      1.59 o 
  10   1  13       51.77       49.31      3.52 o 
  11   1  13        1.14        3.78      2.09 o 
  12   1  13      151.10      150.86      5.39 o 
  13   1  13      193.34      204.13      6.67 o 
  -7   2  13      159.11      174.88     11.48 o 
  -6   2  13       81.38       75.94      7.82 o 
  -5   2  13      362.00      393.81     15.94 o 
  -4   2  13       55.78       59.39      6.41 o 
  -3   2  13      361.37      392.68     11.50 o 
  -2   2  13       68.81       71.64      3.50 o 
  -1   2  13      404.31      404.64      8.88 o 
   0   2  13        7.03        3.12      1.60 o 
   1   2  13       70.00       60.63      3.11 o 
   2   2  13      160.38      152.17      5.37 o 
   3   2  13        4.81        4.16      1.50 o 
   4   2  13      889.15      802.16     13.48 o 
   5   2  13       82.09       77.51      4.09 o 
   6   2  13      788.19      734.36     13.66 o 
   7   2  13      346.29      349.36      8.48 o 
   8   2  13      128.53      109.18      4.64 o 
   9   2  13      120.91      115.66      4.77 o 
  10   2  13      329.36      315.35      7.86 o 
  11   2  13      381.31      384.27      8.79 o 
  12   2  13      310.78      319.16      7.75 o 
  13   2  13       67.06       63.15      3.55 o 
  -7   3  13      206.99      238.42     13.12 o 
  -6   3  13        0.79        1.14      4.00 o 
  -5   3  13      129.44      113.66      8.77 o 
  -4   3  13        6.97        4.27      3.70 o 
  -3   3  13       81.75       94.02      7.32 o 
  -2   3  13      231.94      242.58      7.71 o 
  -1   3  13      111.57      109.47      7.21 o 
   0   3  13      219.75      221.21      5.82 o 
   1   3  13        0.13        0.99      1.37 o 
   2   3  13     1014.87      974.95     29.31 o 
   3   3  13       36.63       35.30      2.46 o 
   4   3  13      558.27      550.17      9.30 o 
   5   3  13      326.35      313.54     10.90 o 
   6   3  13      256.03      259.05     11.57 o 
   7   3  13      195.80      185.63      5.90 o 
   8   3  13      188.43      189.26      5.98 o 
   9   3  13      174.35      167.68      5.60 o 
  10   3  13      428.87      423.36      9.25 o 
  11   3  13      275.32      260.22     11.78 o 
  12   3  13       13.81       12.37      2.16 o 
  13   3  13       12.97       11.92      2.21 o 
  -7   4  13       28.75       33.26      6.33 o 
  -6   4  13       55.80       57.44      6.90 o 
  -5   4  13      117.70      119.76      8.92 o 
  -4   4  13      445.44      446.36     16.32 o 
  -3   4  13      110.91      101.95      7.55 o 
  -2   4  13      135.52      151.40      4.69 o 
  -1   4  13       20.14       12.98      1.64 o 
   0   4  13      267.95      251.65      6.23 o 
   1   4  13       88.67       89.21      6.02 o 
   2   4  13      698.89      688.77     12.62 o 
   3   4  13       43.74       38.71      2.53 o 
   4   4  13      260.46      257.80      5.82 o 
   5   4  13      366.94      362.09      8.64 o 
   6   4  13      119.37      113.88      6.00 o 
   7   4  13      329.27      317.13      7.81 o 
   8   4  13      214.30      210.79      6.25 o 
   9   4  13      829.43      813.08     14.35 o 
  10   4  13        4.86        1.05      1.81 o 
  11   4  13       98.95      102.19      8.46 o 
  12   4  13       73.62       79.20      3.90 o 
  13   4  13       80.22       76.55      3.84 o 
  14   4  13       27.64       24.63      3.95 o 
  -6   5  13       21.68       34.52      5.95 o 
  -5   5  13       25.42       21.24      5.07 o 
  -4   5  13        9.53       20.33      4.69 o 
  -3   5  13       58.33       62.93      6.10 o 
  -2   5  13       49.71       48.83      6.35 o 
  -1   5  13      199.91      199.64      5.45 o 
   0   5  13     1293.03     1286.03     16.34 o 
   1   5  13       42.27       46.63      4.85 o 
   2   5  13      655.64      623.45     14.38 o 
   3   5  13      236.37      247.55      5.74 o 
   4   5  13       91.13      100.43      3.65 o 
   5   5  13      877.89      870.35     15.30 o 
   6   5  13       83.05       86.66      4.17 o 
   7   5  13      538.11      536.27     10.86 o 
   8   5  13       52.84       55.80      3.43 o 
   9   5  13      265.19      251.97      6.81 o 
  10   5  13      109.90      109.14      4.55 o 
  11   5  13        7.12        3.88      1.95 o 
  12   5  13       42.97       43.39      3.15 o 
  13   5  13      291.22      296.26      7.32 o 
  14   5  13      100.86      110.32      6.64 o 
  -7   6  13       15.83       14.49      5.45 o 
  -6   6  13       72.81       71.71      7.67 o 
  -5   6  13      134.44      129.87      9.23 o 
  -4   6  13      187.97      193.45     10.49 o 
  -3   6  13        1.00        2.33      3.05 o 
  -2   6  13      981.37      968.06     26.24 o 
  -1   6  13        1.72        1.59      1.66 o 
   0   6  13      564.56      574.54     10.44 o 
   1   6  13        1.70        5.12      1.58 o 
   2   6  13       16.68       14.63      1.77 o 
   3   6  13      827.19      815.62     12.31 o 
   4   6  13       36.60       36.17      3.16 o 
   5   6  13      445.43      442.98     10.91 o 
   6   6  13        2.87        5.21      2.15 o 
   7   6  13      730.71      706.84     13.12 o 
   8   6  13      144.09      145.23      5.25 o 
   9   6  13      349.08      363.11      8.56 o 
  10   6  13       51.85       47.97      3.32 o 
  11   6  13      473.03      477.96     10.05 o 
  12   6  13       48.84       46.78      3.31 o 
  13   6  13       23.32       23.38      2.69 o 
  14   6  13       34.77       31.48      2.89 o 
  -6   7  13      211.45      228.31     12.40 o 
  -5   7  13        2.92        1.75      3.74 o 
  -4   7  13      461.81      485.38     17.51 o 
  -3   7  13       54.40       53.66      5.72 o 
  -2   7  13      522.80      499.23     16.74 o 
  -1   7  13        2.72        0.73      1.65 o 
   0   7  13        4.78        1.12      1.79 o 
   1   7  13      150.32      140.82      4.87 o 
   2   7  13      128.86      128.46      4.04 o 
   3   7  13      506.03      496.34     12.62 o 
   4   7  13      104.96      105.74      4.18 o 
   5   7  13      428.41      432.00     14.48 o 
   6   7  13      338.01      326.43      8.15 o 
   7   7  13     1111.19     1092.45     18.14 o 
   8   7  13      242.80      247.78      6.95 o 
   9   7  13      335.01      326.37      8.12 o 
  10   7  13       75.05       69.59      3.90 o 
  11   7  13      175.59      173.63      5.84 o 
  12   7  13      176.29      182.69      6.03 o 
  13   7  13       28.29       27.43      4.95 o 
  14   7  13        2.84        1.10      2.07 o 
  -6   8  13      143.34      135.02      9.80 o 
  -5   8  13       47.07       41.80      6.06 o 
  -4   8  13      382.46      385.91     15.37 o 
  -3   8  13       56.43       49.43      5.72 o 
  -2   8  13      105.63      107.79      7.36 o 
  -1   8  13      112.20      104.72      7.13 o 
   0   8  13        8.48        9.65      2.09 o 
   1   8  13      476.84      453.74     11.58 o 
   2   8  13      101.71      110.25      3.37 o 
   3   8  13      152.88      160.47      4.67 o 
   4   8  13      124.26      128.26      4.28 o 
   5   8  13      530.49      544.17      9.41 o 
   6   8  13      375.54      362.24      8.78 o 
   7   8  13      221.51      210.48      6.54 o 
   8   8  13      121.74      119.48      5.00 o 
   9   8  13       79.10       75.93      4.11 o 
  10   8  13      427.10      423.27      9.72 o 
  11   8  13        9.81       12.12      2.45 o 
  12   8  13       65.83       67.21      4.05 o 
  13   8  13       23.08       20.42      2.88 o 
  -6   9  13      164.42      178.73     11.25 o 
  -5   9  13       84.11       94.13      8.20 o 
  -4   9  13      164.07      139.06      9.15 o 
  -3   9  13      215.26      204.44     10.72 o 
  -2   9  13        6.61        9.00      3.66 o 
  -1   9  13      100.56       96.18      7.72 o 
   0   9  13       75.96       71.55      9.42 o 
   1   9  13      158.54      158.54      9.73 o 
   2   9  13       54.09       48.91      4.21 o 
   3   9  13      132.25      143.62      4.42 o 
   4   9  13      350.24      365.51      6.54 o 
   5   9  13      392.77      375.16      7.58 o 
   6   9  13      418.08      410.45     13.64 o 
   7   9  13       71.28       67.27      4.02 o 
   8   9  13      413.36      412.59     18.57 o 
   9   9  13       16.95       11.18      2.47 o 
  10   9  13      191.44      197.43      9.22 o 
  11   9  13       11.96        9.90      2.47 o 
  12   9  13        1.75        3.55      2.80 o 
  13   9  13      114.39      103.21      5.14 o 
  -5  10  13       37.77       27.73      5.61 o 
  -4  10  13       24.84       30.32      5.30 o 
  -3  10  13       30.70       20.63      4.69 o 
  -2  10  13      104.36      109.43      7.86 o 
  -1  10  13      350.73      352.02      8.67 o 
   0  10  13      151.92      140.69      5.41 o 
   1  10  13      327.90      322.17      8.35 o 
   2  10  13      162.02      166.32      5.53 o 
   3  10  13      422.76      418.56     14.72 o 
   4  10  13      720.16      741.53     11.91 o 
   5  10  13      228.60      229.11      5.13 o 
   6  10  13      107.99      111.11      3.78 o 
   7  10  13       36.61       32.98      3.42 o 
   8  10  13       71.04       66.78      7.45 o 
   9  10  13       49.21       49.06      3.81 o 
  10  10  13       68.73       62.09      4.78 o 
  11  10  13        0.71        1.71      2.19 o 
  12  10  13       93.03       89.93      4.93 o 
  13  10  13       42.84       43.00      3.85 o 
  -5  11  13      183.08      166.45     10.68 o 
  -4  11  13       11.04       17.74      4.88 o 
  -3  11  13      340.00      325.19     13.92 o 
  -2  11  13       12.39       17.13      4.39 o 
  -1  11  13      221.91      235.37     10.95 o 
   0  11  13       66.43       74.82      4.23 o 
   1  11  13       27.05       35.04      3.10 o 
   2  11  13      486.42      509.54     10.99 o 
   3  11  13       73.08       78.04      6.48 o 
   4  11  13      178.86      177.14      6.04 o 
   5  11  13        6.66        7.24      2.05 o 
   6  11  13       69.68       65.24      3.91 o 
   7  11  13       56.44       60.20      5.59 o 
   8  11  13       83.86       91.40      6.34 o 
   9  11  13        3.06        0.10      2.09 o 
  10  11  13       33.64       35.51      3.62 o 
  11  11  13       17.23       14.75      2.98 o 
  12  11  13       90.15       93.80      5.20 o 
  -4  12  13        3.49        2.90      4.23 o 
  -3  12  13      124.86      143.33      9.54 o 
  -2  12  13      140.33      143.87      9.23 o 
  -1  12  13       32.24       31.96      5.03 o 
   0  12  13      148.39      154.83      5.77 o 
   1  12  13       47.43       40.37      3.47 o 
   2  12  13      178.24      183.82      6.04 o 
   3  12  13        7.75        9.12      3.74 o 
   4  12  13       68.38       74.68      6.48 o 
   5  12  13       42.43       39.70      3.22 o 
   6  12  13      365.22      387.67      8.32 o 
   7  12  13        4.50        4.70      3.49 o 
   8  12  13        5.43        5.85      2.85 o 
   9  12  13       59.96       56.70      4.32 o 
  10  12  13       10.60       11.36      2.89 o 
  11  12  13      283.41      283.22     15.98 o 
  12  12  13       67.18       66.41      5.16 o 
  -3  13  13       89.37      108.40      8.62 o 
  -2  13  13      107.57      109.54      8.28 o 
  -1  13  13       46.18       37.34      5.34 o 
   0  13  13      101.63      117.70      5.24 o 
   1  13  13       10.77        9.25      2.99 o 
   2  13  13      110.72      108.28      7.59 o 
   3  13  13        0.43       -1.56      3.09 o 
   4  13  13       98.10       97.34      7.70 o 
   5  13  13       13.34       11.71      4.08 o 
   6  13  13       49.58       52.67      3.51 o 
   7  13  13        3.70        5.88      2.21 o 
   8  13  13      238.23      239.16      8.74 o 
   9  13  13      335.53      348.28      9.98 o 
  10  13  13        0.61       -1.79      2.50 o 
  11  13  13      649.75      688.36     15.06 o 
  -2  14  13       91.97       94.02      8.16 o 
  -1  14  13       24.12       23.84      5.03 o 
   0  14  13       77.32       78.65      6.71 o 
   1  14  13        8.19        7.53      2.44 o 
   2  14  13       20.39       17.43      4.35 o 
   3  14  13       35.57       42.76      5.61 o 
   4  14  13        2.90        4.20      3.85 o 
   5  14  13       56.92       55.99      6.52 o 
   6  14  13       86.29       76.36      7.28 o 
   7  14  13       61.57       56.74      3.83 o 
   8  14  13       17.58       14.78      3.38 o 
   9  14  13      358.93      382.32     10.82 o 
  10  14  13        1.58        1.60      2.79 o 
  -1  15  13       14.83       12.51      4.42 o 
   0  15  13       73.61       73.38      6.75 o 
   1  15  13       90.48      112.88      6.12 o 
   2  15  13       59.57       72.05      6.64 o 
   3  15  13      137.99      129.03      8.81 o 
   4  15  13        0.27       -3.05      3.47 o 
   5  15  13        5.16        0.53      3.97 o 
   6  15  13        0.32       -5.11      3.51 o 
   7  15  13       49.29       50.19      6.90 o 
   8  15  13        3.03        0.62      2.35 o 
   9  15  13       35.61       33.35      3.88 o 
   2  16  13       21.38       13.81      4.27 o 
   3  16  13       19.07       12.40      4.42 o 
   4  16  13        9.19        7.93      4.27 o 
   5  16  13       37.16       40.01      6.14 o 
   6  16  13        3.27        2.29      4.35 o 
   7  16  13      207.72      209.01     12.40 o 
   0  -6  14      205.97      225.94      9.63 o 
   1  -6  14       11.31        4.53      4.06 o 
   2  -6  14      133.88      153.69     16.80 o 
   3  -6  14        0.45       -2.83      2.94 o 
   4  -6  14      180.05      187.38     15.52 o 
   5  -6  14        3.09        5.26      3.61 o 
   6  -6  14        4.40        1.87      2.47 o 
  -1  -5  14       36.47       28.99      8.12 o 
   0  -5  14      196.41      200.69      8.76 o 
   1  -5  14        0.42       -0.14      2.77 o 
   2  -5  14      179.18      178.46      9.71 o 
   3  -5  14        2.74        1.63      3.03 o 
   4  -5  14       15.95        7.03      3.42 o 
   5  -5  14       17.47       16.99      2.90 o 
   6  -5  14        3.54        3.42      2.82 o 
   7  -5  14       42.56       37.69      6.69 o 
   8  -5  14        0.11       -2.98      2.99 o 
  -3  -4  14       26.91       24.13      4.34 o 
  -2  -4  14      147.30      141.96      7.47 o 
  -1  -4  14       12.32       15.61      3.47 o 
   0  -4  14       71.34       63.72      5.34 o 
   1  -4  14      103.87      114.77      6.84 o 
   2  -4  14       43.36       43.79      4.84 o 
   3  -4  14       48.35       48.85      5.06 o 
   4  -4  14       16.20       18.11      3.80 o 
   5  -4  14       47.04       43.86      3.78 o 
   6  -4  14       15.50       10.34      3.97 o 
   7  -4  14      130.60      123.02      6.27 o 
   8  -4  14       60.25       61.43      4.33 o 
   9  -4  14      121.31      129.00      8.28 o 
  -4  -3  14       84.23       96.61     10.60 o 
  -3  -3  14       94.94       86.18     10.36 o 
  -2  -3  14       30.61       31.28      4.28 o 
  -1  -3  14      176.98      183.49      5.98 o 
   0  -3  14        7.43        9.01      3.20 o 
   1  -3  14      110.03      109.72      6.98 o 
   2  -3  14        0.19       -1.40      2.36 o 
   3  -3  14       29.56       29.00      4.17 o 
   4  -3  14       16.17       11.74      2.45 o 
   5  -3  14      204.13      195.22      6.09 o 
   6  -3  14        2.94        4.33      2.64 o 
   7  -3  14      146.09      131.40      6.23 o 
   8  -3  14      140.54      141.40      6.80 o 
   9  -3  14       15.26       11.75      2.77 o 
  10  -3  14       98.58       89.83      6.03 o 
  -4  -2  14       21.33       23.99      4.45 o 
  -3  -2  14      144.04      136.75      7.42 o 
  -2  -2  14       25.82       27.92      4.11 o 
  -1  -2  14       89.41       98.85      6.71 o 
   0  -2  14       22.95       20.55      2.49 o 
   1  -2  14        6.69        8.27      2.99 o 
   2  -2  14        2.45        0.55      3.11 o 
   3  -2  14       88.01       86.80      5.81 o 
   4  -2  14      103.80       97.40      4.31 o 
   5  -2  14      168.45      160.82      6.47 o 
   6  -2  14      504.53      490.85     11.82 o 
   7  -2  14       13.24       12.31      2.96 o 
   8  -2  14      529.35      522.01     10.80 o 
   9  -2  14      177.92      165.35      5.92 o 
  10  -2  14      146.93      140.87      5.54 o 
  11  -2  14      258.17      256.59     13.73 o 
  -5  -1  14      111.95      115.72      7.40 o 
  -4  -1  14        4.40        4.57      3.29 o 
  -3  -1  14      109.72      119.41      8.73 o 
  -2  -1  14       23.71       25.24      5.55 o 
  -1  -1  14      139.94      140.79      5.16 o 
   0  -1  14       32.24       35.76      2.88 o 
   1  -1  14      326.15      317.68     10.43 o 
   2  -1  14      174.39      161.29      8.79 o 
   3  -1  14      489.08      498.08      9.71 o 
   4  -1  14      153.30      144.35      4.99 o 
   5  -1  14       47.59       44.66      3.64 o 
   6  -1  14      307.26      301.18      8.74 o 
   7  -1  14       35.05       27.35      3.27 o 
   8  -1  14       44.40       43.95      3.40 o 
   9  -1  14      269.83      263.62      7.86 o 
  10  -1  14       83.30       80.34      4.29 o 
  11  -1  14        6.02        1.98      2.64 o 
  12  -1  14       28.16       30.61      4.67 o 
  -5   0  14       47.67       41.84      6.41 o 
  -4   0  14       22.02       19.31      4.03 o 
  -3   0  14       76.90       76.29      5.67 o 
  -2   0  14      187.46      196.41      6.03 o 
  -1   0  14      269.29      270.87      7.07 o 
   0   0  14      109.86       99.34      4.58 o 
   1   0  14      360.36      340.97     11.29 o 
   2   0  14      211.24      210.54      8.24 o 
   3   0  14      106.86      106.16      4.59 o 
   4   0  14      381.94      385.09      8.11 o 
   5   0  14        8.52       10.75      2.57 o 
   6   0  14      348.97      329.50      8.96 o 
   7   0  14      402.93      398.68      9.91 o 
   8   0  14      113.32      100.59      7.26 o 
   9   0  14       14.93       13.17      2.38 o 
  10   0  14       87.06       86.36      4.22 o 
  11   0  14      215.33      222.33      7.19 o 
  12   0  14        6.60        6.09      2.74 o 
  -6   1  14        0.69       -0.04      4.27 o 
  -5   1  14        6.72       10.15      4.69 o 
  -4   1  14      296.45      301.62     36.81 o 
  -3   1  14       89.13       78.79      7.40 o 
  -2   1  14      179.75      172.61      4.41 o 
  -1   1  14      302.30      277.47      7.03 o 
   0   1  14      349.53      356.22      8.29 o 
   1   1  14      148.42      160.33      4.96 o 
   2   1  14      520.62      528.93     14.91 o 
   3   1  14       24.46       33.63      2.70 o 
   4   1  14      540.10      528.57      9.69 o 
   5   1  14       63.08       71.60      6.79 o 
   6   1  14      222.64      195.26      6.67 o 
   7   1  14       73.42       72.11      4.29 o 
   8   1  14      283.39      288.19      9.12 o 
   9   1  14      198.10      188.26      8.82 o 
  10   1  14       83.49       76.60      4.36 o 
  11   1  14       42.96       41.78      3.53 o 
  12   1  14        8.94       11.07      2.55 o 
  13   1  14       81.96       91.17      5.03 o 
  -6   2  14       94.62      102.07      8.85 o 
  -5   2  14       70.20       57.71      6.98 o 
  -4   2  14      251.35      252.72     12.36 o 
  -3   2  14      245.22      241.09     16.86 o 
  -2   2  14       66.57       64.94      5.11 o 
  -1   2  14       70.79       74.67      4.16 o 
   0   2  14      275.54      287.11      6.98 o 
   1   2  14        0.44        1.21      1.50 o 
   2   2  14      305.39      301.59      9.61 o 
   3   2  14       52.54       44.81      2.87 o 
   4   2  14      467.99      447.73      8.58 o 
   5   2  14       13.48       10.79      4.35 o 
   6   2  14      562.48      545.80     11.65 o 
   7   2  14      137.12      123.19      9.82 o 
   8   2  14      281.71      276.92      7.78 o 
   9   2  14      199.87      197.69      6.46 o 
  10   2  14       29.22       22.20      2.86 o 
  11   2  14      140.02      142.77     11.32 o 
  12   2  14       11.61       11.38      2.47 o 
  13   2  14      163.93      166.35      5.79 o 
  -6   3  14      250.80      281.40     14.07 o 
  -5   3  14       71.25       62.09      7.06 o 
  -4   3  14       11.87        6.22      3.93 o 
  -3   3  14       95.83       96.76      7.67 o 
  -2   3  14       60.03       58.84      3.74 o 
  -1   3  14        0.58        0.64      1.32 o 
   0   3  14      289.16      268.91      6.65 o 
   1   3  14       12.48        8.05      1.82 o 
   2   3  14      297.32      286.86      9.20 o 
   3   3  14       68.84       59.94      3.17 o 
   4   3  14      359.36      334.92      7.17 o 
   5   3  14      261.92      233.52      7.07 o 
   6   3  14      269.04      252.96      7.40 o 
   7   3  14     1194.73     1205.89     25.20 o 
   8   3  14      252.85      244.20      7.19 o 
   9   3  14      231.11      242.98      7.16 o 
  10   3  14      258.45      266.52      7.46 o 
  11   3  14       95.07       89.85      4.49 o 
  12   3  14       34.89       38.69      3.27 o 
  13   3  14        1.81        2.98      2.06 o 
  -6   4  14       37.41       27.54      6.03 o 
  -5   4  14       21.47       22.58      5.38 o 
  -4   4  14       53.23       46.19      6.10 o 
  -3   4  14        6.24        4.04      3.59 o 
  -2   4  14      523.99      529.85     17.39 o 
  -1   4  14        4.37        5.44      1.84 o 
   0   4  14      372.02      348.47      7.74 o 
   1   4  14       97.34       82.81      3.63 o 
   2   4  14      184.35      175.32      7.03 o 
   3   4  14      233.69      228.25      6.90 o 
   4   4  14      255.97      263.89      6.30 o 
   5   4  14      718.79      707.94     11.32 o 
   6   4  14      230.02      232.18      7.00 o 
   7   4  14      255.43      255.61      7.29 o 
   8   4  14      240.83      226.32      6.83 o 
   9   4  14       52.99       43.61      3.37 o 
  10   4  14       12.89        6.57      2.22 o 
  11   4  14      145.85      132.50      9.55 o 
  12   4  14       99.04       96.25      8.08 o 
  13   4  14      133.59      125.82      5.16 o 
  -6   5  14       17.35       13.96      5.11 o 
  -5   5  14       85.42       86.50      8.12 o 
  -4   5  14      134.30      129.53      8.89 o 
  -3   5  14       85.62       86.24      7.13 o 
  -2   5  14      266.71      254.97     11.44 o 
  -1   5  14      151.01      136.52      5.24 o 
   0   5  14       74.99       69.51      2.96 o 
   1   5  14      261.72      243.98      6.88 o 
   2   5  14      191.88      167.15      6.75 o 
   3   5  14      390.82      383.20      7.73 o 
   4   5  14      178.52      174.05      5.02 o 
   5   5  14      832.26      832.04     12.72 o 
   6   5  14      265.20      266.96      7.53 o 
   7   5  14      307.48      291.82      7.85 o 
   8   5  14       10.08       14.04      2.59 o 
   9   5  14      271.11      270.05      7.49 o 
  10   5  14       67.63       69.11      6.70 o
[truncated: 61,302 more chars]
